# Supplementary material for: Matrix metalloproteinase 1 modulates invasive behavior of tracheal branches during entry into Drosophila flight muscles
Source: eLife. 2019 Oct 2;8:e48857. doi: 10.7554/eLife.48857 (PMC6795481; doi:10.7554/eLife.48857)
Supplement: Figure 2—figure supplement 1—source data 1. [file elife-48857-fig2-figsupp1-data1.xlsx]

## Sheet: Suppl Fig 2I
Source data Figure 2-figure supplement 1I
	Mitochondria
	area in µm2	32h APF (image 1-5)					48h APF (image 6-10)					adult (image 11-15)								mitochondria	n	total STDEV	tracheal lumen	n	total STDEV
	Mitochondrium/#	1.	2.	3.	4.	5.	6.	7.	8.	9.	10.	11.	12.	13.	14.	15.			32h APF	0.0294	30	0.00970816	0.0696333	30	0.0511674
	1.	0.022	0.034	0.026			0.06	0.055	0.07	0.047		1.05	0.405	0.197	0.191	1.099			48h APF	0.073475	40	0.101908	0.070975	40	0.0777796
	2.	0.035	0.021	0.022			0.201	0.055	0.047	0.044		0.395	0.357	0.915	0.697	1.397			adult	0.610889	47	0.381582	1.27575	4	0.242328
	3.	0.023	0.028	0.026			0.204	0.65	0.031	0.044		1.354	0.086	0.24	1.226	0.459
	4.	0.027	0.026	0.017			0.059	0.044	0.062	0.035		0.175	0.394	0.501	0.829	0.136
	5.	0.034	0.025	0.03			0.055	0.15	0.055	0.021		0.97	0.666	0.737	0.636	1.278
	6.	0.049	0.05	0.019			0.038	0.017	0.051	0.048		0.657	0.869	0.761	0.777	0.549
	7.	0.021	0.031	0.025			0.037	0.112	0.042	0.083		0.24	1	0.568	0.243	1.145
	8.	0.022	0.031	0.029			0.07	0.046	0.051	0.041		0.648	0.673	0.218	0.086
	9.	0.058	0.032	0.017			0.037	0.045	0.033	0.027		1.215	0.219	0.276	0.151
	10.	0.026	0.035	0.041			0.042	0.048	0.037	0.045		0.484	0.073	0.236	0.468
	Avg	0.0317	0.0313	0.0252			0.0803	0.1222	0.0479	0.0435		0.7188	0.4742	0.4649	0.5304	0.866143
	Median	0.0265	0.031	0.0255			0.057	0.0515	0.049	0.044		0.6525	0.3995	0.3885	0.552	1.099
	STDEV	0.0120004	0.00745721	0.00686731			0.0620388	0.179704	0.0119118	0.0156605		0.389393	0.301726	0.254485	0.348692	0.44447
	total STDEV	0.00970816					0.101908					0.381582
	total avg	0.0294					0.073475					0.610889
		0.00177246					0.0161131					0.0556594
	Tracheal lumen
	area in µm2	32h APF (image 1-5)					48h APF (image 6-10)					adult (image 11-15)
	Trachea/#	1.	2.	3.	4.	5.	6.	7.	8.	9.	10.	11.	12.	13.	14.	15.
	1.	0.051	0.011	0.04			0.029	0.097	0.016	0.038			1.194	1.58	1.326	1.003
	2.	0.053	0.029	0.218			0.024	0.128	0.319	0.031
	3.	0.039	0.105	0.096			0.05	0.017	0.058	0.019
	4.	0.034	0.059	0.021			0.089	0.018	0.007	0.067
	5.	0.038	0.146	0.005			0.1	0.031	0.037	0.189
	6.	0.055	0.025	0.119			0.035	0.3	0.255	0.013
	7.	0.192	0.047	0.11			0.087	0.003	0.02	0.01
	8.	0.087	0.083	0.029			0.066	0.01	0.032	0.115
	9.	0.086	0.078	0.014			0.039	0.036	0.034	0.029
	10.	0.112	0.058	0.049			0.109	0.099	0.169	0.014
	Avg	0.0747	0.0641	0.0701			0.0628	0.0739	0.0947	0.0525			1.194	1.58	1.326	1.003
	Median	0.054	0.0585	0.0445			0.058	0.0335	0.0355	0.03			1.194	1.58	1.326	1.003
	STDEV	0.0459653	0.0385576	0.0627415			0.0299192	0.0860005	0.106435	0.0547216			0	0	0	0
	total STDEV	0.0511674					0.0777796					0.242328
	total avg	0.0696333					0.070975					1.27575
		0.00934185					0.012298					0.121164
