# Supplementary material for: Matrix metalloproteinase 1 modulates invasive behavior of tracheal branches during entry into Drosophila flight muscles
Source: eLife. 2019 Oct 2;8:e48857. doi: 10.7554/eLife.48857 (PMC6795481; doi:10.7554/eLife.48857)
Supplement: Figure 3—source data 1. [file elife-48857-fig3-data1.xlsx]

## Sheet: Source data Fig.3 L,M,N
Source data for Figure 3L						Source data for Figure 3M						Source data for Figure 3N
control	btl>mmp1 RNAi (1)	btl>mmp1 RNAi (2)	btl>mmp1 RNAI (2), Dpse mmp1	btl>TIMP		control	btl>mmp1 RNAi (1)	btl>mmp1 RNAi (2)	btl>mmp1 RNAI (2), Dpse mmp1	btl>TIMP		control males	btl>mmp1 RNAi (1)	control females	btl>mmp1 RNAi (2)
0.0601	0.0056	0.00193333	0.0047	0.0155667		0.239216	0	0.125	0.153846	0.1		96.9	50	98.6	33.4
0.0667333	0.0172333	0.0120333	0.0336	0.0261367		0.333333	0.0714286	0.125	0.296296	0.140244		100	70.6	97.5	66.7
0.0670667	0.0194667	0.0152333	0.0431667	0.0286867		0.353933	0.184615	0.16	0.298507	0.146341		96.6	84.8	91.7	69.8
0.0685333	0.0215333	0.0185	0.0488333	0.0313333		0.354839	0.2	0.222222	0.318182	0.192308		100	80	97	80
0.0690667	0.0288	0.0198	0.0514	0.0335833		0.399142	0.216216	0.22807	0.356322	0.219298
0.0719	0.0305667	0.0282667	0.0610333	0.03377		0.411765	0.240506	0.244898	0.362319	0.23494
0.0744667	0.0311667	0.0346333	0.0669333	0.0340667		0.414894	0.273973	0.269841	0.365217	0.235294
0.0745667	0.0326	0.0351333	0.0752	0.0371767		0.414966	0.285714	0.275862	0.391534	0.261905
0.0746	0.0326	0.0373667	0.0765667	0.0449567		0.426471	0.306667	0.294118	0.394904	0.303922
0.0754333	0.0405	0.0437	0.0785333	0.0508667		0.427984	0.322581	0.323077	0.4	0.32381
0.0759	0.0475	0.0481667	0.0785333	0.0553133		0.431734	0.333333	0.342466	0.409449	0.325243
0.0759667	0.0489333	0.0492	0.085	0.0566367		0.439024	0.348485	0.352941	0.425439	0.333333
0.0775333	0.0565333	0.0523667	0.0905333	0.05842		0.445055	0.349206	0.369565	0.428571	0.341709
0.0781	0.0573667	0.0624	0.0922	0.0616667		0.446602	0.350649	0.383459	0.431034	0.352941
0.0819333	0.0577333	0.0666667	0.0953	0.064		0.446809	0.352518	0.386667	0.438931	0.354167
0.0823667	0.0599333	0.0675667	0.0993667	0.066		0.453704	0.353448	0.409091	0.44186	0.35443
0.0825667	0.0613333	0.0704333	0.101067	0.0670433		0.471204	0.366337	0.414062	0.448052	0.358209
0.0838	0.0614333	0.0770667	0.109333	0.06713		0.472727	0.377953	0.417582	0.449102	0.361905
0.0840667	0.0666667	0.0771	0.109467	0.0685333		0.485294	0.38835	0.436709	0.450292	0.362637
0.0843	0.074	0.0825667	0.109633	0.0691333		0.509294	0.417219	0.444444	0.450292	0.363636
0.0864667	0.0755	0.0973333	0.1118	0.06943		0.523605	0.421053		0.466321	0.37963
0.087	0.0807333	0.103667	0.112767	0.0707667		0.390977	0.44086		0.472973	0.386364
0.0926	0.0816333		0.113233	0.0713867		0.393939	0.447115		0.475676	0.39726
0.0931667	0.0844		0.115633	0.0725233		0.4	0.449102		0.48062	0.4
0.0960667			0.121133	0.0751		0.420118			0.482085	0.402062
0.0962			0.1261	0.0770067		0.439394			0.483516	0.405405
0.0967			0.131333	0.0771		0.440329			0.5	0.409639
0.103867			0.133733	0.07879		0.451613			0.505535	0.409836
0.1068				0.0814433		0.477509				0.412844
0.1104				0.0841333		0.494845				0.416667
0.1127				0.0853		0.49505				0.417323
0.113167				0.0862667		0.338028				0.418033
0.115				0.0875		0.373333				0.418367
0.1186				0.0902233		0.393617				0.419355
0.1193				0.0904333		0.416185				0.41958
0.1195				0.0904867		0.451389				0.429752
0.120267				0.0919		0.468468				0.440367
0.121367				0.0930333		0.481928				0.469565
0.1274				0.0949233						0.469799
0.128067				0.0956333						0.470085
0.129				0.0984033						0.472868
0.133567				0.0986467						0.492537
0.1385				0.101067						0.505976
				0.1052						0.508264
				0.11322						0.628571
