# Supplementary material for: Matrix metalloproteinase 1 modulates invasive behavior of tracheal branches during entry into Drosophila flight muscles
Source: eLife. 2019 Oct 2;8:e48857. doi: 10.7554/eLife.48857 (PMC6795481; doi:10.7554/eLife.48857)
Supplement: Figure 3—figure supplement 1—source data 1. [file elife-48857-fig3-figsupp1-data1.xlsx]

## Sheet: Fig.3 suppl. 1G,H
Source data Fig.3 - figure supplement 1G			Source data Fig.3 - figure supplement 1H
control	mef2>bnl RNAi		control	mef2>bnl RNAi
0.703675	0.746141		1.46989	0.800351
0.829977	0.870886		1.37978	0.620362
0.664167	0.682526		1.37867	2.02814
0.746125	0.760843		0.379416	0.659378
0.740851	0.534353		0.913677	3.51876
0.894581	0.942859		2.43448	0.41178
0.654955	0.836523		2.56964	0.908468
0.756547	0.495285		1.73504	3.01122
0.811174	0.857973		2.28209	0.30416
0.770418	0.69017		1.10478	1.90114
0.788438	0.724032		1.89833	0.448526
0.751227	0.818		3.2647	1.70028
0.878702	0.646062		0.924419	1.48191
0.739245	0.746171		1.80704	0.808432
0.800577	0.681127		1.79473	1.8093
0.722721	0.736294		1.12351	1.62291
0.464161	0.734707		5.91468	1.22706
0.780239	0.824268		0.64444	0.300569
0.777172	0.798728		1.00228	0.41433
0.787759	0.822276		0.852425	0.923222
0.80408	0.837953		3.02377	0.640104
0.740901	0.859		1.79445	0.351786
0.806237	0.79403		0.60541	1.18086
0.805838	0.624711		0.818429	1.63183
0.767067	0.721881		1.12836	0.797129
0.720112	0.665781		2.08224	1.49504
0.685033	0.471949		0.149095	0.175896
0.746038	0.540696		0.721499	0.181575
0.755052	0.567211		0.783614	0.302555
0.724295	0.743738		1.01464	1.33346
0.5362	0.698478		2.3618	0.112567
0.841519	0.838124		2.22482	1.30273
0.672301	0.776019		1.80729	1.33214
0.675672	0.761232		0.986008	1.41003
0.827795	0.546017		0.570895	2.28311
0.433192	0.672988		5.25779	0.716185
0.586031	0.721137		1.02824	1.67289
0.668695	0.694398		1.36315	0.187224
0.755508	0.769465		2.32824	0.355948
0.70602	0.684227		2.85531	0.566182
0.740439	0.785751		1.4698	0.516927
0.765855	0.723931		0.717343	1.59581
0.819055	0.688749		1.1579	1.38863
0.726879	0.721756		0.93478	0.736428
0.633108	0.705206		2.16572	0.255593
0.753864	0.701907		2.25828	0.825944
0.754035	0.696091		2.00895	1.61357
0.77061	0.73639		1.4166	0.702361
0.690408	0.727383		0.864272	1.28265
0.664715	0.895931		1.51156	0.502548
0.80621	0.820733		1.68795	0.550894
0.753124	0.786317		1.42983	0.493671
0.729987	0.560835		1.7338	1.36898
0.772558	0.642919		2.18956	1.07736
0.761471	0.769649		1.00358	1.19193
0.818107	0.762069		1.53601	0.786626
0.819726	0.838611		1.58419	1.0648
0.437483	0.870213		5.18264	0.479181
0.695221	0.827718		3.50386	0.532986
0.786354	0.834721		2.53906	1.59524
0.616626	0.831608		3.89112	1.31361
0.407214	0.857057		6.60109	1.13614
0.649873	0.805853		2.27723	0.640352
0.80292	0.791093		0.647517	0.622377
0.819772	0.766591		1.1342	0.734733
0.829492	0.859263		1.6836	0.332292
0.757759	0.624078		1.43524	1.60373
0.811403	0.679682		1.99181	1.52412
0.852262	0.832422		1.12252	0.867609
0.787044	0.848178		0.494371	0.61492
0.754877	0.797669		1.56366	0.3354
0.816352	0.817829		0.528319	1.41141
0.67157	0.736055		1.64131	2.10485
0.500481	0.718303		2.70629	2.10786
0.792068	0.746522		1.60247	0.565633
0.768496	0.734404		2.17489	1.57237
0.710831	0.823047		1.5119	0.584648
0.723407	0.778644		1.26956	0.332767
0.797945	0.831499		0.780783	0.804258
0.74473	0.854527		1.95769	0.8096
0.770516	0.770911		0.475964	0.581572
0.797962	0.639718		0.874266	1.0742
0.672159	0.743641		1.23184	1.25289
0.846649	0.847901		1.03284	0.470913
0.783847	0.728272		0.577571	0.96715
0.707468	0.791674		1.95032	0.6006
0.751903	0.58204		1.15791	2.61416
0.694861	0.734847		2.80729	1.05974
0.766238	0.720566		1.99878	1.1763
0.799406	0.729786		1.26199	1.00346
0.680797	0.858224		0.256261	1.72632
0.776607	0.755534		1.78901	1.34611
0.830003	0.766415		1.80263	1.95671
0.731599	0.784612		1.50354	1.18105
0.714655	0.73847		2.58781	1.93931
0.671491	0.74226		3.59664	1.55272
0.788986	0.850833		0.852315	0.941513
0.782661	0.828332		1.02434	0.839992
0.780814	0.780306		1.18671	0.604188
0.819792	0.831268		1.48272	0.437083
0.768768	0.798231		1.48731	1.02348
0.756046	0.934481		1.13394	0.426937
0.814417	0.860504		0.918757	0.745182
0.714751	0.782704		1.48194	0.674894
0.810692	0.757625		1.19283	0.843012
0.728787	0.771811		2.43589	0.512683
0.642943	0.655708		3.50329	1.70203
0.748412	0.669976		1.20596	1.32926
0.675008	0.534695		2.04522	2.66948
0.760595	0.766908		1.12291	0.513416
0.520265	0.496237		4.35015	2.24376
0.819474	0.665231		1.68505	1.10466
0.731443	0.801703		1.12861	1.22772
0.603872	0.783915		3.66465	0.968208
0.678342	0.789652		1.48448	1.41925
0.873803	0.75293		0.950398	1.42379
0.625103	0.764447		1.65699	0.627689
0.836516	0.727911		0.533331	1.18479
0.716372	0.794758		2.50758	0.885671
0.745726	0.692563		1.85238	1.64041
0.786953	0.627756		1.11321	1.51804
0.762786	0.592733		1.96951	2.2125
0.699987	0.761356		2.55515	1.00844
0.772328	0.629813		2.498	1.19795
0.821174	0.761306		1.51611	0.762786
0.710334	0.771122		2.36028	1.38954
0.822122	0.756563		2.23632	0.973126
0.88269	0.765115		1.1355	1.09633
0.908241	0.69634		0.372017	0.450989
0.759717	0.687652		1.23523	1.10861
0.766718	0.631506		1.1476	1.7966
0.861937	0.773359		1.13428	0.363242
0.871677	0.809997		0.504502	0.341347
0.808493	0.570972		1.96016	0.311602
0.725104	0.838361		1.9297	0.747211
0.774871	0.778642		1.45719	1.16323
0.683253	0.762005		1.41479	0.813554
0.829532	0.756851		1.19865	0.715936
0.743506	0.761962		3.14423	2.97612
0.801833	0.808265		1.14003	1.32366
0.742267	0.852089		1.72827	0.849875
0.730442	0.706696		1.71584	1.36126
0.769872	0.809787		0.510322	0.999279
0.821335	0.859351		2.83787	0.721403
0.76697	0.845846		1.12425	1.05946
0.678593	0.632703		3.0854	2.23877
0.895411	0.829032		2.55313	0.930709
0.599238	0.539224		1.23839	3.33019
0.838879	0.697259		1.30549	0.980656
0.631353	0.701195		0.769432	0.827884
0.802498	0.652684		0.560202	1.35094
0.854373	0.696047		0.884681	0.761855
0.786615	0.648923		1.33985	4.62013
0.803339	0.697471		1.68411	2.79201
0.815087	0.773664		1.53713	1.53761
0.823805	0.689686		1.83723	0.946556
0.741325	0.77003		2.15553	1.10714
0.774076	0.674152		1.75689	1.7465
0.726948	0.7717		2.06391	1.04927
0.803931	0.746341		2.10955	1.16714
0.829235	0.54551		0.583062	2.2258
0.75829	0.762324		1.17579	0.748539
0.600846	0.688633		3.16799	1.42373
0.693609	0.698843		1.49513	0.632734
0.660999	0.634665		1.5785	1.69426
0.788299	0.723191		1.41942	0.587437
0.694863	0.677875		3.80479	1.33311
0.857578	0.732354		0.935686	0.745489
0.737156	0.859458		2.90436	0.883492
0.769911	0.661947		2.48577	0.975195
0.817425	0.795717		1.34641	0.731262
0.80805	0.782486		0.956471	0.557974
0.716989	0.867954		1.3086	0.63497
0.80606	0.76703		0.679781	0.674709
0.860792	0.718424		0.95315	0.393368
0.722066	0.790157		1.83365	0.569642
0.708701	0.734418		3.16007	0.637032
0.762195	0.709711		0.545028	1.231
0.81134	0.729635		1.34231	1.14183
0.713962	0.791511		1.77114	1.03089
0.746501	0.852634		0.670017	0.641454
0.767224	0.706234		1.8851	2.22257
0.894646	0.752044		1.41016	1.49588
0.764665	0.590926		1.24357	1.9517
0.690217	0.774202		2.32692	1.10261
0.66292	0.875458		1.98777	1.77802
0.739667	0.826201		2.3864	2.06446
0.795517	0.793173		1.76083	1.69073
0.833514	0.825194		1.04008	0.737781
0.793919	0.822661		1.11733	0.91192
0.798374	0.878276		1.90588	0.950852
0.74811	0.631485		1.59521	1.313
0.769993	0.833113		0.723803	0.49966
0.727192	0.864225		0.916405	0.3833
0.863785	0.605247		0.368614	1.7733
0.541082	0.818575		4.66586	1.02038
0.865391	0.831035		2.62542	1.0625
0.799269	0.69716		1.85219	0.784224
0.802115	0.703397		1.76503	0.717925
0.798206	0.804536		1.11419	1.05539
0.734138	0.798599		1.48028	1.26699
0.821217	0.819629		0.588842	1.60753
0.744714	0.795662		2.91445	0.913801
0.760963	0.662267		2.41578	2.60163
0.845731	0.769347		2.53271	0.62542
0.683919	0.777045		1.73773	1.44124
0.803305	0.711622		1.42367	0.956395
0.74401	0.761434		1.52531	2.35586
0.758011	0.676248		0.877441	1.87282
0.698003	0.528965		2.14616	2.51491
0.661465	0.706919		2.02171	2.32897
0.760465	0.665078		2.55895	1.55866
0.666557	0.821622		1.85931	0.638022
0.611971	0.76999		1.94276	1.17712
0.795493	0.835664		1.18124	1.48788
0.799187	0.796205		0.619615	0.906925
0.633959	0.817361		1.73652	1.11978
0.864778	0.574717		1.21427	3.2447
0.753945	0.762983		3.32867	2.10508
0.845328	0.630591		1.96964	3.25546
0.742054	0.616995		0.991364	1.37526
0.777704	0.650582		1.3438	2.74101
0.763098	0.593017		1.44498	2.62695
0.738077	0.744922		0.78657	1.0904
0.781438	0.778994		1.54892	0.626102
0.82172	0.697956		1.86167	0.674794
0.651513	0.752886		2.16453	1.35512
0.764374	0.713044		2.05522	0.759778
0.775135	0.763849		2.52882	0.852446
0.683458	0.781465		1.97872	0.736934
0.837679	0.729145		0.77137	1.60735
0.755445	0.655198		1.61269	1.15418
0.791727	0.691873		1.03007	0.474568
0.739554	0.882507		1.39025	0.351672
0.743772	0.557046		1.36807	0.202605
0.821694	0.805855		0.48953	0.8133
0.772714	0.754433		1.9873	1.57694
0.768151	0.740741		1.57639	0.446811
0.734711	0.820824		2.27466	0.351721
0.79243	0.743105		0.780805	0.952876
0.777365	0.745892		1.58082	2.67706
0.713723	0.808594		1.57205	1.67006
0.820481	0.84077		0.676144	1.17905
0.810216	0.703996		0.603999	1.19692
0.783777	0.840927		1.05852	0.688595
0.60378	0.791645		2.56764	1.25907
0.787101	0.85409		0.739502	0.518026
0.744486	0.54343		0.27285	1.86776
0.727047	0.688645		1.0427	1.51008
0.749363	0.693536		1.53339	0.500768
0.704598	0.73473		1.51147	0.658553
0.81175	0.649733		1.06274	1.18358
0.684545	0.769264		1.94522	1.66778
0.726657	0.726596		1.14158	0.983848
0.68112	0.653044		2.96328	2.25512
0.780773	0.782065		0.543351	2.31957
0.788904	0.681463		1.03652	1.0845
0.646628	0.754039		3.72005	0.66201
0.872612	0.678756		0.751644	3.29076
0.780123	0.61559		0.602565	2.71338
0.755829	0.87659		0.909	0.515419
0.882384	0.866128		0.74511	0.442121
0.808172	0.902698		0.894242	0.895051
0.793822	0.609211		0.549995	1.09989
0.796377	0.830587		1.49236	0.402056
0.755409	0.927269		1.4126	0.606005
0.887297	0.737985		1.55858	1.88006
0.814527	0.76839		0.843656	1.25429
0.763043	0.711633		1.75352	1.84965
0.760047	0.777442		2.33152	1.30686
0.700386	0.85962		1.07995	0.570342
0.814204	0.723218		1.56774	1.25569
0.738173	0.709676		1.53217	2.90691
0.801082	0.843955		0.660733	0.390596
0.762999	0.957063		1.8627	0.230184
0.7375	0.936616		0.699495	0.252116
0.567569	0.612935		1.76951	5.01983
0.76154	0.813093		0.376849	0.725343
0.840947	0.724508		1.88028	1.74756
0.779277	0.738895		1.07297	0.882559
0.816386	0.870758		1.51496	1.35349
0.749126	0.872526		1.92749	0.396802
0.744811	0.806254		1.93024	0.987313
0.767348	0.795939		2.21402	1.36303
0.721825	0.795548		1.21318	0.853709
0.6683	0.564157		1.90923	2.74159
0.602666	0.782498		3.36554	0.83183
0.743578	0.685227		0.298339	1.69465
0.799507	0.557179		0.547732	2.0345
0.654975	0.797574		3.23113	1.17873
0.78455	0.700141		2.90834	1.50101
0.712105	0.916983		0.583159	0.409585
0.758968	0.720402		1.93318	1.77866
0.682904	0.797318		1.3934	0.684603
0.630212	0.8435		1.58369	1.15703
0.656767	0.774655		0.813033	1.37519
0.823443	0.907363		1.41196	1.03024
0.764929	0.623858		2.64302	1.83293
0.69688	0.665175		1.43408	0.835265
0.813082	0.727728		1.97771	0.527352
0.866365	0.663335		0.502512	1.82289
0.732795	0.742339		0.918224	1.51971
0.784153	0.756974		1.5487	1.64697
0.823787	0.614225		0.577758	1.82242
0.877413	0.686124		1.03514	1.22763
0.539025	0.696877		4.82276	1.48377
0.718117	0.754335		4.0645	1.06139
0.715984	0.692614		1.96283	2.25553
0.831183	0.807244		1.81124	0.665978
0.699991	0.6918		0.539114	1.71332
0.702845	0.622475		1.28455	0.987304
0.725827	0.515738		1.79466	3.89364
0.701571	0.658171		2.58304	2.17185
0.81619	0.489314		0.562533	3.52031
0.426268	0.681408		11.5078	1.5782
0.807023	0.660904		1.44807	1.72705
0.710695	0.678617		1.58616	1.05676
0.80563	0.574711		0.625051	1.20334
0.759675	0.637446		1.36511	1.18831
0.774905	0.728038		1.66174	0.566047
0.642576	0.78011		2.39216	0.579823
0.807661	0.783915		2.09897	1.22102
0.662203	0.817632		3.23833	0.612052
0.690403	0.618984		1.44353	1.31263
0.692903	0.702509		2.99318	0.692747
0.758641	0.744156		1.74376	0.482368
0.788609	0.621613		0.660243	2.23707
0.734599	0.805216		1.12347	2.81586
0.691596	0.795449		0.656654	1.0431
0.760407	0.713976		2.37889	1.97619
0.680383	0.723428		1.61932	1.04879
0.625414	0.796797		2.90999	1.10182
0.80909	0.807691		0.911117	0.334184
0.604054	0.479849		3.11441	2.91474
0.846397	0.692145		1.39608	0.799201
0.824368	0.621581		1.76317	1.42466
0.786216	0.769259		2.34899	0.459696
0.757543	0.633796		1.921	1.81928
0.778805	0.603642		1.2186	2.9488
0.80329	0.663418		0.859947	0.461693
0.819869	0.659196		1.1053	1.20995
0.768448	0.675448		1.23069	1.24529
0.819997	0.640563		1.95043	1.25411
0.855878	0.750037		1.50049	0.747684
0.738504	0.767083		1.79054	1.04296
0.849609	0.750845		0.460569	0.511662
0.728535	0.795007		1.74639	0.323025
0.799693	0.815833		2.6339	0.707232
0.839783	0.731507		2.1075	0.740137
0.794388	0.842067		0.526689	0.371079
0.770781	0.696921		2.37689	1.37616
0.838053	0.832002		1.39064	0.445127
0.800585	0.652015		1.57674	0.866327
0.764708	0.621638		2.21459	1.78703
0.818917	0.821218		0.785665	0.417477
0.768711	0.896912		1.44447	0.350793
0.654771	0.721913		1.78565	0.28019
0.68683	0.780125		1.29393	0.306742
0.798437	0.789768		1.73801	0.849509
0.823933	0.74325		1.57359	1.26892
0.69643	0.70258		1.54305	1.99407
0.774834	0.731542		1.47763	1.62646
0.792453	0.693144		2.10191	1.11096
0.649373	0.771579		1.79956	1.2584
0.770366	0.877147		1.87022	0.455763
0.700173	0.757628		1.76106	0.199573
0.736128	0.764372		0.818328	1.07265
0.817536	0.812258		1.43609	1.07672
0.740052	0.785466		2.25732	0.504557
0.818563	0.74279		0.429311	1.00711
0.518201	0.728992		4.46913	0.519337
0.784177	0.82864		0.505959	1.23541
0.741251	0.857071		1.90365	0.879385
0.786158	0.72547		0.502614	1.07739
0.619911	0.71494		2.9687	0.928063
0.707594	0.865455		2.41477	1.06898
0.726091	0.607929		2.74716	2.85292
0.774584	0.810681		2.31433	0.829228
0.751709	0.714921		0.988518	1.9952
0.77582	0.697214		2.01066	1.1398
0.779145	0.794946		2.09928	0.549035
0.830927	0.678091		1.54037	3.40095
0.776857	0.420809		2.03091	7.34395
0.81222	0.6737		1.92018	2.8101
0.797061	0.782742		2.32033	1.01467
0.788291	0.793561		0.662115	2.08785
0.612973	0.822184		2.27753	1.40465
0.811423	0.678174		1.28184	1.68582
0.817821	0.765849		1.73252	0.432835
0.757329	0.747921		2.07094	0.738835
0.730041	0.854772		2.03328	0.51726
0.711208	0.553878		2.06447	2.63396
0.749964	0.665167		0.856749	0.933117
0.81099	0.627331		1.38863	1.22367
0.719608	0.666886		0.885248	2.13148
0.683094	0.659855		1.19267	1.61173
0.712794	0.709518		2.0576	1.1099
0.550301	0.733831		3.73264	1.06694
0.56693	0.688571		4.72832	0.90365
0.730045	0.541747		3.04192	2.7845
0.73162	0.79985		0.669938	0.531033
0.729173	0.705391		0.944893	0.324334
0.789948	0.590374		1.2293	2.6307
0.810494	0.768638		0.726373	0.802805
0.69558	0.773115		2.91399	1.16946
0.545855	0.735463		4.34761	1.27355
0.76053	0.708371		0.589126	0.871612
0.70624	0.624574		1.92675	2.00531
0.739205	0.823591		1.0977	0.446589
0.849208	0.772407		1.04349	0.547316
0.823135	0.562777		1.93403	3.20531
0.811155	0.603166		1.05664	1.70615
0.811199	0.798904		1.41815	0.551998
0.784507	0.661619		0.924559	2.32149
0.769312	0.760392		0.499428	1.06796
0.712732	0.690386		1.53843	1.23072
0.781023	0.612501		1.86603	2.50335
0.872429	0.723819		1.49893	0.586728
0.7565	0.756986		1.59062	2.54381
0.812163	0.838794		1.92526	1.02845
0.779159	0.746676		1.99705	1.25758
0.846422	0.642062		1.99905	1.22376
0.799687	0.73093		2.22199	1.26903
0.768437	0.758469		1.49539	0.701433
0.758797	0.657879		1.50946	2.3254
0.789438	0.697507		0.982693	1.83091
0.748139	0.69947		1.46536	1.59884
0.783823	0.632062		0.979441	3.45839
0.669981	0.677214		1.56606	0.999846
0.463258	0.63239		5.88607	0.385305
0.664199	0.707019		0.564884	0.775808
0.836014	0.570689		1.41476	3.11048
0.684146	0.632458		1.85657	2.06971
0.765456	0.671438		1.05574	1.35355
0.785084	0.813672		2.58694	0.304002
0.663191	0.787563		1.45592	0.429706
0.730227	0.714093		2.58174	1.07149
0.82959	0.768904		1.36969	0.592482
0.74823	0.701844		0.997933	0.754644
0.803574	0.683392		1.84219	1.03226
0.790865	0.698917		1.38141	0.948541
0.90219	0.511626		0.578406	4.96412
0.820704	0.643997		1.84288	3.57762
0.752471	0.64072		1.07392	2.14232
0.821017	0.679517		2.59067	0.479225
0.738971	0.805893		0.969472	1.03875
0.726035	0.791344		0.500182	0.886303
0.731019	0.818353		2.89971	0.922971
0.921844	0.854997		0.577639	0.761902
0.824489	0.852333		0.596985	0.758911
0.818481	0.650637		2.09625	1.77029
0.468236	0.660177		1.41962	1.36281
0.730436	0.823562		0.577317	0.667117
0.798934	0.729627		0.776613	1.07714
0.532022	0.89893		4.07161	1.1987
0.694041	0.625416		1.676	2.19977
0.797176	0.742746		0.950877	1.14637
0.71658	0.881416		1.38273	1.20639
0.754855	0.750029		1.99751	1.43307
0.58045	0.816064		3.14738	1.0322
0.66499	0.770136		0.39508	0.771341
0.474102	0.755085		4.00659	0.64726
0.659649	0.641583		2.24993	3.70714
0.823457	0.734227		1.32765	0.910642
0.712375	0.72125		1.75181	0.784907
0.746315	0.778034		1.60959	1.3275
0.651464	0.692305		0.345623	0.667624
0.696473	0.767503		2.21871	1.35488
0.877166	0.847102		0.736018	1.64921
0.872481	0.802314		0.750037	1.75236
0.495598	0.839239		5.51211	0.911364
0.86005	0.698296		1.17089	1.38418
0.819437	0.670121		1.92499	1.41011
0.752985	0.66602		1.93407	1.84964
0.774484	0.652148		0.798511	2.94758
0.752474	0.597812		0.869071	2.52108
0.632964	0.678193		2.86807	1.51918
0.674672	0.720065		2.08692	0.946811
0.719887	0.826136		1.90437	0.454533
0.562527	0.751573		4.21184	1.32029
0.658822	0.770078		1.45926	0.483971
0.722205	0.700963		2.50456	1.86135
0.746098	0.617824		2.33906	1.82589
0.797576	0.502349		0.941527	3.01717
0.616605	0.659753		2.9839	1.87349
0.749498	0.425569		1.64426	3.38141
0.605871	0.687241		1.82794	1.24904
0.782019	0.502271		0.48925	3.86693
0.793016	0.766694		0.823542	0.501888
0.616295	0.772671		1.65028	0.578303
0.725328	0.698101		0.681934	1.58189
0.7913	0.71759		0.752463	1.05755
0.866206	0.582508		1.65809	2.27033
0.689727	0.729977		2.51858	1.60357
0.845855	0.778696		0.741524	0.375451
0.84738	0.72198		0.532984	1.41765
0.724979	0.765413		1.91206	1.1101
0.638025	0.791081		1.36603	0.780149
0.57492	0.692736		3.60877	1.22333
0.784977	0.702189		0.924722	1.48943
0.766033	0.764077		0.724166	0.660086
0.785362	0.779101		1.20723	0.77461
0.603516	0.679372		5.76652	1.71485
0.521713	0.771945		3.79536	0.592228
0.786357	0.841846		2.11778	0.967546
0.710442	0.806612		2.75301	0.70654
0.712456	0.547901		1.34882	2.89147
0.707201	0.963809		1.21624	0.828554
0.592305	0.7651		3.95536	1.31603
0.699562	0.712033		0.950835	0.944345
0.739335	0.826638		1.18994	0.72032
0.775525	0.734431		1.56868	1.44214
0.672713	0.742119		2.18944	0.816124
0.836947	0.655252		1.69542	1.18572
0.597313	0.61541		2.11974	0.745574
0.773316	0.722649		0.907214	0.585093
0.514385	0.742009		4.14121	0.825078
0.784118	0.686803		1.62473	3.75084
0.672786	0.645709		1.25942	2.4042
0.784304	0.692307		2.21493	0.740432
0.615047	0.803005		1.91951	0.932243
0.716687	0.712707		2.48104	0.676708
0.591783	0.833783		2.93627	0.45338
0.455561	0.801485		3.17913	0.97022
0.627025	0.838627		3.94615	0.758818
0.745422	0.759184		1.78409	0.893281
0.638699	0.592956		2.09304	3.34524
0.58543	0.605549		1.8414	0.988204
0.797472	0.70181		1.40612	1.64037
0.703818	0.724878		2.60107	0.809271
0.715508	0.72519		2.3621	0.721519
0.74432	0.78001		2.43683	0.620699
0.760053	0.707211		1.26708	0.754293
0.681793	0.739014		1.17254	0.904458
0.457954	0.654475		5.34748	2.41481
0.595164	0.81036		4.49044	0.449526
0.494945	0.820551		4.68666	0.742759
0.557282	0.804049		2.61504	0.484789
0.834803	0.775733		0.711391	0.704238
0.824108	0.699917		0.854024	0.845604
0.779746	0.798378		1.1001	0.967149
0.765817	0.836385		0.774028	0.347489
0.804208	0.696566		0.907689	1.80453
0.703575	0.735698		1.80591	0.818635
0.8289	0.815673		0.734959	0.353487
0.695948	0.52512		1.28326	4.67989
0.694323	0.66595		2.26757	0.798783
0.727906	0.663216		0.483637	1.49285
0.781396	0.715375		1.58186	0.379478
0.851822	0.738273		0.995634	0.532421
0.513222	0.713291		1.88206	0.342791
0.466868	0.718378		4.86043	1.41056
0.751501	0.736942		0.78724	2.67125
0.743537	0.828448		0.938936	0.770328
0.677631	0.714232		1.2494	0.523082
0.637966	0.735174		0.901524	1.02279
0.768157	0.64918		0.677947	0.37454
0.521105	0.73493		4.09993	0.974447
0.581484	0.769208		2.16593	0.851625
0.652699	0.664294		2.68849	2.16714
0.588462	0.691621		1.55405	0.858103
0.661673	0.754579		1.09509	0.790854
0.455829	0.774841		6.89607	0.90124
0.678885	0.741401		2.0112	2.08604
0.698083	0.742619		1.49865	0.864831
0.77645	0.750071		2.05716	0.397312
0.67183	0.790361		1.65358	0.462262
0.677736	0.780286		2.39515	0.928133
0.551047	0.772407		2.68389	0.51925
0.749974	0.79558		1.05489	0.698954
0.695014	0.780735		1.15176	0.536288
0.729898	0.837037		1.14658	0.511683
0.720346	0.686245		1.85592	0.779526
0.657425	0.673864		2.60223	1.09955
0.682579	0.715481		2.27255	0.883112
0.662901	0.735691		2.07682	1.29056
0.433774	0.689061		8.63269	1.20099
0.707285	0.82308		1.328	1.66202
0.549618	0.744999		3.42495	1.84942
0.852022	0.85642		0.630549	0.385264
0.641494	0.643285		2.07526	2.1857
0.495978	0.773172		5.81696	0.659295
0.658418	0.715512		1.92355	1.15223
0.713843	0.58672		1.2447	2.35446
0.794716	0.745395		0.792505	0.886523
0.687625	0.479604		3.27424	2.67506
0.559632	0.756661		3.28745	0.765701
0.748311	0.686711		1.07641	0.929791
0.717935	0.715726		1.4428	0.570334
0.501588	0.607708		5.6861	1.67941
0.648372	0.703593		3.24459	0.759985
0.817579	0.666034		0.822306	1.4745
0.823907	0.723245		0.677984	0.383232
0.632021	0.739466		1.93101	0.685452
0.778364	0.62669		1.35283	2.83234
0.486286	0.662172		5.28051	0.347066
0.769858	0.67388		0.822785	1.33553
0.636105	0.794564		2.6261	1.14153
0.7325	0.613344		1.40958	1.87043
0.695325	0.484094		2.05113	4.85147
0.494536	0.704086		0.0733583	1.37973
0.756227	0.747197		2.02573	0.551453
0.716044	0.739542		1.19487	0.422502
0.793737	0.577694		0.819532	0.537844
0.903102	0.853476		0.56628	0.368124
0.489087	0.722262		0.616212	0.64534
0.6716	0.709506		1.31882	1.79482
0.783585	0.6876		1.75971	0.968463
0.802064	0.722508		2.27816	0.764211
0.688246	0.744384		1.31497	0.524419
0.648499	0.70075		1.61222	3.17776
0.672147	0.770092		1.43388	0.716427
0.544851	0.788333		4.05029	0.57305
0.693548	0.821556		1.43024	0.896434
0.82074	0.845699		1.94442	0.967291
0.829751	0.797224		2.18381	0.641807
0.624063	0.765247		3.18613	1.0867
0.630515	0.901114		2.71049	0.783879
0.762513	0.776289		2.10472	1.52328
0.597403	0.544477		3.12007	2.65816
0.677339	0.669636		1.94183	0.284385
0.833219	0.73304		1.16083	1.47192
0.340956	0.758826		15.5127	0.236091
0.739645	0.898397		0.947787	0.692145
0.633286	0.871963		3.39469	0.253847
0.836435	0.725551		1.63045	1.15365
0.805717	0.812428		1.27925	0.537158
0.772952	0.756324		0.974728	0.943702
0.536983	0.781004		5.30039	0.593414
0.834962	0.691806		1.49649	0.497843
0.787615	0.704511		1.92427	3.91104
0.546787	0.655086		2.2604	1.05246
0.581711	0.668238		3.17701	1.73941
0.884226	0.694021		0.550485	1.35308
0.805402	0.660173		1.06178	1.81923
0.760213	0.753015		0.762447	1.11561
0.808502	0.664084		1.54006	0.777926
0.681297	0.748933		1.5273	1.61329
0.616914	0.727608		3.61901	1.3045
0.713425	0.643607		2.33942	1.77108
0.839537	0.602138		0.643396	2.38678
0.674111	0.640599		2.73061	1.25785
0.758177	0.615716		2.57139	1.99386
0.799381	0.700605		2.97609	0.496558
0.427675	0.723311		7.64923	0.535718
0.777539	0.760793		2.70336	0.81686
0.877742	0.63915		1.39629	0.525619
0.828928	0.689103		0.970879	1.36956
0.569119	0.717135		2.89299	0.472048
0.793271	0.611253		1.49572	2.44088
0.783995	0.640799		1.16746	0.900553
0.731072	0.856894		1.75951	0.322455
0.637877	0.696901		2.055	1.09793
0.79421	0.669548		0.930388	1.45285
0.671692	0.697797		2.00049	0.275975
0.626396	0.803788		2.45469	0.651246
0.785843	0.775366		0.86633	0.774645
0.739322	0.723458		1.26953	1.41584
0.571453	0.666243		3.03079	1.16073
0.719201	0.809149		1.45196	0.67457
0.727021	0.71454		0.774544	0.866475
0.640232	0.583117		1.17277	2.00235
0.621477	0.79491		2.84427	0.638334
0.783225	0.624038		1.57827	0.738219
0.746653	0.613404		1.50798	3.23354
0.855719	0.739317		1.33957	0.980331
0.714552	0.836934		1.68717	0.612977
0.601234	0.840156		3.07448	0.862267
0.756594	0.622733		0.84399	1.08293
0.57083	0.736997		4.20137	0.898182
0.848211	0.7736		1.19301	1.33151
0.77269	0.484811		1.42892	1.82389
0.72809	0.673737		2.14171	3.18237
0.731569	0.493919		2.00197	4.17873
0.672334	0.53619		1.01154	1.08681
0.747738	0.547796		1.01065	2.94694
0.750438	0.940197		1.1352	0.391665
0.771048	0.701787		2.41765	1.29482
0.566693	0.581701		4.23462	4.00116
0.707725	0.699399		2.25591	0.784744
0.824612	0.696334		1.33791	0.812722
0.729377	0.759509		0.86502	1.56268
0.789398	0.717641		0.646955	1.07934
0.799137	0.749429		1.2728	1.10505
0.50594	0.623619		4.00884	1.4526
0.671088	0.672899		2.1035	0.869069
0.717343	0.610937		1.40203	1.6347
0.875142	0.665753		0.946735	0.570018
0.848417	0.819266		1.53042	0.811368
0.743324	0.766484		1.5544	0.617144
0.625512	0.788515		3.60441	1.28808
0.790057	0.757512		1.09449	0.700363
0.519057	0.797927		3.90636	0.416266
0.581756	0.820839		3.06611	0.284735
0.799572	0.79543		1.01664	0.369871
0.812436	0.743504		1.27065	0.336827
0.842745	0.751107		1.24204	0.3385
0.798639	0.759407		1.39244	0.564312
0.608753	0.784128		2.67384	0.839769
0.866986	0.789521		0.684936	1.1147
0.824231	0.656393		0.851337	1.20321
0.830698	0.710834		0.521344	0.48597
0.623916	0.589468		0.35561	1.37975
0.783012	0.686569		1.25156	1.07727
0.748938	0.725386		2.22993	0.624637
0.761782	0.775352		0.64575	0.649674
0.79037	0.810135		0.552999	1.33514
0.734162	0.650161		1.06221	3.15619
0.474216	0.756519		3.52854	0.793906
0.690141	0.877777		1.5555	0.889489
0.670531	0.666521		2.05735	0.884044
0.596614	0.770531		2.73932	1.22816
0.735815	0.755269		1.37224	2.07156
0.694409	0.617032		2.74312	2.49546
0.685437	0.727866		2.02123	0.928327
0.84043	0.530488		1.50625	4.67467
0.649352	0.906866		0.916723	0.554014
0.800176	0.773493		0.673504	1.27708
0.494062	0.74786		4.89874	1.04222
0.764779	0.711839		0.609839	1.51519
0.67986	0.694044		1.43756	1.12227
0.755436	0.671876		2.30231	1.17494
0.716541	0.518477		1.35321	3.23316
0.50779	0.871865		3.66552	0.379599
0.860567	0.624722		1.20312	2.9209
0.545371	0.742138		3.61252	0.577356
0.666518	0.677402		2.65652	1.29175
0.378752	0.712337		9.16272	1.85707
0.829437	0.718258		0.748918	1.64275
0.738534	0.760135		1.97605	1.07457
0.636399	0.758841		2.31872	0.980408
0.645044	0.744797		3.24176	1.76123
0.778511	0.770979		1.95771	0.547014
0.591874	0.74888		3.80405	1.94425
0.655882	0.848461		2.62706	0.688619
0.495429	0.770058		4.81609	0.729029
0.822585	0.582101		1.08187	1.60617
0.833187	0.53987		0.72489	3.48736
0.569488	0.703678		1.71905	1.53045
0.423496	0.696908		4.67933	2.42053
0.747875	0.727966		0.841125	3.34581
0.78419	0.735213		1.17615	2.26502
0.728896	0.803088		0.979159	0.721235
0.71635	0.666914		1.51667	0.998247
0.739675	0.689867		0.421205	1.51805
0.63309	0.669521		1.9138	1.73315
0.678245	0.58779		1.37112	2.37062
0.744419	0.686974		2.16725	1.95436
0.435358	0.657152		6.11716	2.14211
0.628922	0.732263		2.75423	1.53744
0.678145	0.650842		1.71022	0.830398
0.733891	0.579288		0.996504	0.182974
0.723987	0.504221		1.54504	2.854
0.783983	0.681209		2.32999	1.24429
0.591445	0.557957		1.75342	2.52899
0.768979	0.686266		1.21662	1.0887
0.747066	0.7071		1.24284	0.747797
0.821785	0.497416		0.925311	2.7383
0.744997	0.5814		3.43777	2.13852
0.438213	0.860339		5.7247	1.13594
0.66948	0.704828		1.11214	1.63747
0.770266	0.629562		1.12849	1.51179
0.673937	0.653907		1.18575	1.84054
0.73071	0.656913		1.46057	1.73351
0.707802	0.592848		1.28992	3.34329
0.753498	0.598232		1.64401	1.57239
0.771092	0.640193		0.914344	2.69596
0.661092	0.678829		2.9396	1.07364
0.723232	0.757155		1.64043	0.647353
0.583943	0.707435		3.89517	1.21753
0.691661	0.761259		2.67009	0.484144
0.622517	0.796436		2.49593	0.608972
0.8421	0.730123		0.955855	1.21163
0.862969	0.6288		0.440674	1.36092
0.565696	0.669401		2.63055	1.67251
0.499608	0.737018		4.24078	0.583679
0.767521	0.684992		1.0599	1.22206
0.685894	0.618923		1.61047	1.9531
0.535291	0.690962		4.40531	1.04925
0.789126	0.65353		1.55382	1.02864
0.747874	0.711829		1.19472	2.60385
0.653696	0.614866		1.71821	2.04342
0.785157	0.663104		1.52534	2.05308
0.852154	0.657815		0.651915	1.64438
0.828588	0.520729		0.548	2.8733
0.663143	0.677723		0.898009	1.41771
0.70197	0.639236		0.826982	1.68484
0.64558	0.811487		1.7492	0.717558
0.677898	0.824398		1.68006	0.444388
0.614495	0.545962		2.15834	2.81837
0.717807	0.724988		0.998251	0.904867
0.492406	0.70465		4.13111	0.961218
0.764472	0.481083		0.64565	2.95983
0.816288	0.743563		1.64937	0.953392
0.543672	0.526753		2.21838	2.41312
0.547616	0.661982		3.93229	3.97504
0.743251	0.496962		1.08975	1.52995
0.778468	0.69586		1.7123	1.71765
0.765103	0.712573		1.27851	0.634453
0.735459	0.706185		0.865824	0.49475
0.737064	0.723341		0.847455	1.40182
0.582474	0.528451		1.71784	2.9198
0.751389	0.627842		0.662159	3.05575
0.721459	0.746508		0.629015	0.892324
0.65977	0.81699		1.88674	1.0402
0.770374	0.817475		1.58706	0.80101
0.668125	0.703863		2.04746	1.68392
0.771088	0.624342		1.6095	1.70147
0.646603	0.602977		1.4879	2.73054
0.78723	0.695616		1.62548	1.09083
0.834112	0.515935		1.42104	2.19301
0.732686	0.536662		1.56217	2.04607
0.78077	0.748111		1.28981	0.546272
0.65372	0.763182		3.43794	1.7862
0.424286	0.763417		6.55792	0.837562
0.786496	0.555622		0.545154	1.59454
0.777418	0.495934		1.16633	2.47837
0.690237	0.625805		2.05049	0.744705
0.641475	0.719587		0.075052	1.31926
0.660073	0.661117		1.95387	0.998656
0.837554	0.738229		1.10317	0.698324
0.519749	0.664743		2.28007	3.15494
0.695269	0.852481		0.430516	0.851106
0.771898	0.795416		0.844934	0.826219
0.764553	0.637107		1.66216	1.0641
0.655621	0.628759		2.14623	1.53815
0.793971	0.514901		0.765531	3.29004
0.717195	0.627635		1.25688	2.18751
0.588818	0.703708		1.85568	0.939329
0.711608	0.739818		1.38407	0.769686
0.684713	0.559643		1.60782	1.66259
0.784612	0.748077		1.39314	2.14707
0.707895	0.699213		1.2771	0.957255
0.72992	0.543932		1.12783	3.01806
0.613828	0.62788		2.39323	2.54737
0.666519	0.815976		1.89127	0.456235
0.694458	0.620939		1.97079	1.28385
0.57204	0.632957		1.78956	1.91263
0.881278	0.714781		0.735845	1.41823
0.807285	0.853268		0.757156	1.46945
0.736851	0.81966		1.83737	0.434941
0.676483	0.795984		2.4135	1.00503
0.742765	0.664716		2.15913	1.13175
0.781917	0.540188		0.843309	1.50229
0.774479	0.743649		0.478611	0.647446
0.705979	0.661936		2.9603	1.37495
0.528616	0.782083		4.3005	1.50601
0.79064	0.796577		1.52795	1.15459
0.748049	0.695624		2.2999	1.71861
0.728292	0.670082		0.710159	1.86835
0.655026	0.362743		2.20462	5.43187
0.686765	0.767655		1.66831	0.961421
0.774643	0.70203		1.96055	1.47219
0.856953	0.618714		1.19161	1.7135
0.789359	0.684492		0.614507	1.3865
0.551372	0.734688		2.60236	1.13592
0.682233	0.726686		2.41425	1.68954
0.502761	0.82409		4.48663	0.652942
0.628701	0.721904		0.714654	1.52312
0.748967	0.627122		0.901816	2.6764
0.595211	0.638291		3.56449	2.20811
0.69034	0.611724		1.73153	1.92358
0.781305	0.546145		1.46876	2.58623
0.697731	0.579656		1.97646	1.50346
0.729426	0.607468		2.40967	2.31769
0.619851	0.564436		2.33937	2.31126
0.836288	0.627774		1.41578	1.9085
0.662767	0.721421		2.11948	1.02162
0.696313	0.575339		2.19811	1.94789
0.734106	0.725397		0.901268	0.84328
0.656119	0.813272		1.02025	0.658444
0.664736	0.66851		1.66496	0.874683
0.752528	0.727965		2.48292	0.749673
0.386932	0.75186		6.19117	1.25824
0.591195	0.635521		3.18962	0.418737
0.646051	0.717684		1.59313	1.19316
0.624618	0.701824		2.69915	1.04845
0.782707	0.686535		0.821947	1.18036
0.605447	0.696317		3.72253	1.85255
0.764933	0.717999		1.24597	1.24115
0.764909	0.763295		1.78582	0.823662
0.380379	0.629669		6.07109	1.72162
0.68159	0.678677		1.80393	1.3295
0.740182	0.840464		1.71325	1.91906
0.68619	0.497859		1.38325	2.61681
0.648227	0.7093		2.87557	1.58083
0.755955	0.784848		2.39222	0.692519
0.437746	0.854691		6.2025	1.56347
0.755542	0.782979		1.70865	2.1779
0.734552	0.570275		1.34871	1.82397
0.837534	0.748019		0.798769	0.750755
0.805357	0.770399		1.10901	0.984684
0.658787	0.763405		2.60313	0.706192
0.672095	0.773989		2.41232	1.36974
0.449196	0.587615		4.66073	1.516
0.553549	0.732594		4.24845	1.51737
0.628981	0.63954		1.69837	1.26802
0.58438	0.682639		2.63622	1.7563
0.886929	0.582634		0.773538	1.58083
0.878608	0.663855		0.809815	1.22408
0.844288	0.767425		2.01218	1.27999
0.666054	0.718845		1.68376	0.664453
0.823951	0.671603		0.696244	2.10398
0.648943	0.652755		0.943259	1.79141
0.795649	0.661634		0.804634	2.2127
0.599608	0.739446		2.72596	0.745199
0.658352	0.546196		1.75714	2.56582
0.385962	0.692524		9.61573	1.2376
0.632548	0.587508		1.40061	0.86612
0.693545	0.526673		2.94861	2.06488
0.866583	0.672688		0.809291	0.807826
0.587409	0.643793		2.45278	0.922569
0.619265	0.811007		1.87501	0.66263
0.52738	0.627452		3.3701	2.91468
0.492187	0.698313		5.81894	1.16106
0.59552	0.854319		2.41312	0.599212
0.743949	0.718343		1.17892	1.28901
0.629276	0.704451		0.451487	1.18451
0.734916	0.700255		1.31035	1.35569
0.495386	0.638198		4.7955	0.923713
0.614741	0.767754		1.68505	0.429101
0.822078	0.716882		2.0326	0.618201
0.746506	0.541919		0.528609	2.4428
0.820364	0.761429		0.832563	0.899781
0.800936	0.781434		1.06182	0.799366
0.798921	0.645645		1.1349	2.11855
0.577032	0.689663		1.96151	2.0326
0.742394	0.569758		0.592783	2.61668
0.498745	0.607928		2.41413	1.64786
0.692972	0.695056		1.40076	1.19625
0.762128	0.786396		1.78064	0.633473
0.588458	0.64348		2.55991	0.738601
0.86051	0.56521		0.831082	3.93336
0.847517	0.667038		1.21616	4.06975
0.512495	0.74341		2.88258	1.43153
0.562395	0.592994		2.88942	1.13199
0.704954	0.548637		1.80736	1.49458
0.817469	0.645445		1.11883	0.951854
0.714392	0.710444		2.36204	0.653311
0.664438	0.649241		1.34586	2.16241
0.758664	0.657194		1.23429	1.05755
0.44671	0.637729		6.24932	1.02159
0.743034	0.607251		1.86402	2.62771
0.766214	0.729218		1.08747	1.76043
0.645437	0.804023		1.33644	1.29308
0.804769	0.600615		1.08874	1.81764
0.76837	0.537631		1.17217	2.52119
0.781727	0.761922		1.19127	1.29396
0.476591	0.61442		5.8573	2.19439
0.813267	0.667504		0.809307	1.19029
0.644609	0.68103		3.40758	1.96981
0.691176	0.791362		3.56394	0.672902
0.401146	0.607275		6.1949	1.53823
0.719393	0.76887		1.34047	0.930135
0.786116	0.719588		1.53338	1.22635
0.489965	0.674992		5.48106	0.528325
0.657594	0.702089		2.32044	1.79638
0.703527	0.74272		2.62899	0.697856
0.693457	0.532078		1.44433	2.9173
0.643731	0.768225		2.23888	0.42043
0.862102	0.759383		0.609204	1.05903
0.543394	0.677275		3.29377	0.960587
0.56644	0.551285		3.59994	5.99811
0.81046	0.755989		1.75772	1.65067
0.817711	0.609614		0.682876	1.49672
0.466431	0.498672		3.91388	2.76374
0.785021	0.758333		1.28907	1.61797
0.828141	0.763378		1.32752	1.19333
0.90181	0.68594		0.522626	0.847667
0.653966	0.659061		2.74494	1.05662
0.635198	0.477156		3.19455	3.10338
0.453742	0.681951		4.95542	1.76751
0.744105	0.666646		1.12033	1.73068
0.670933	0.763341		2.35619	0.847235
0.542419	0.760063		2.2618	0.895543
0.662032	0.720057		1.15977	0.972146
0.726098	0.551381		2.72695	2.1266
0.845265	0.57223		1.25476	1.28151
0.497475	0.787821		0.224932	1.45387
0.792859	0.650527		0.746387	1.18814
0.859723	0.678298		1.1488	1.12198
0.714527	0.74564		0.615465	0.679521
0.708303	0.662584		1.26066	0.769676
0.485677	0.654346		2.54404	1.50986
0.658432	0.67552		1.08197	1.27817
0.705854	0.673275		1.02035	0.985337
0.773104	0.620989		0.714039	0.289423
0.762432	0.532951		0.859174	1.44311
0.759521	0.514045		0.279213	2.48219
0.915807	0.70991		0.469213	1.08106
0.863368	0.587083		0.538598	2.97163
0.628943	0.668381		2.56937	0.613295
0.687056	0.358274		1.51298	9.39627
0.602578	0.727133		0.904546	1.86738
0.586661	0.533032		0.151956	2.66024
0.651825	0.531426		0.941599	2.2465
0.812775	0.631959		1.27763	0.285735
0.713593	0.774749		2.322	0.819432
0.753391	0.602982		0.605339	1.56845
0.653547	0.64664		1.50492	0.660101
0.690459	0.713487		0.19405	1.64017
0.720075	0.517854		0.519453	2.95031
0.680911	0.866526		1.40602	0.348556
0.81772	0.83185		0.911259	0.712016
0.817419	0.680066		1.52065	1.07577
0.626181	0.794178		1.94589	0.80964
0.879899	0.697444		0.480178	0.950576
0.651363	0.774096		1.45537	0.911382
0.792827	0.637927		0.533683	2.90927
0.756755	0.58483		1.16564	2.93608
0.652341	0.707922		0.453688	1.22813
0.817722	0.660515		0.855884	1.04691
0.571638	0.824667		2.06652	0.836728
0.764159	0.789936		1.06728	0.696438
0.810496	0.530632		0.456603	2.35076
0.845677	0.517929		1.23585	1.59779
0.663177	0.610819		0.622808	1.73879
0.691861	0.803425		0.60794	0.895666
0.631428	0.503716		1.30873	3.41462
0.792902	0.69474		1.31327	1.56678
0.617403	0.416693		1.75475	5.69222
0.748962	0.760047		0.670926	0.718138
0.832781	0.712352		1.2601	0.734307
0.727584	0.715391		0.835198	2.44947
0.850046	0.63166		0.410909	0.805189
0.743298	0.738505		1.24068	1.63902
0.591255	0.464823		2.16562	3.7611
0.735316	0.675487		1.05215	1.41468
0.596113	0.779442		1.2449	1.46902
0.84199	0.704573		0.46778	0.549874
0.840517	0.606563		0.554517	0.906619
0.80764	0.513963		1.92876	3.79539
0.543616	0.763557		2.04701	0.125734
0.782143	0.676247		1.01934	0.320815
0.790536	0.695826		1.02257	0.868092
0.848167	0.78003		1.12732	1.28628
0.905622	0.851278		0.431322	0.493507
0.714182	0.884674		1.55346	0.410823
0.732944	0.721443		1.47207	0.840997
0.824933	0.716628		0.726338	1.75678
0.787393	0.670763		2.40414	1.72336
0.794375	0.647361		1.75022	1.0008
0.753319	0.712596		1.45341	1.00191
0.708717	0.866837		1.70866	0.240846
0.564762	0.894164		2.29407	1.10029
0.741988	0.642006		0.415841	0.630988
0.734416	0.738776		1.5032	0.239079
0.712432	0.58769		2.00782	3.33577
0.542966	0.848514		1.88312	0.675904
0.673119	0.869643		1.13351	1.48396
0.763768	0.69665		1.56921	0.171614
0.862123	0.81878		0.354237	0.434656
0.805079	0.846928		1.32786	0.701313
0.781231	0.814497		0.632878	0.483548
0.818699	0.827415		1.52297	1.5965
0.793818	0.820615		1.01193	0.724631
0.705141	0.862458		0.672132	0.568265
0.71242	0.82367		1.87857	0.28063
0.853195	0.818163		1.15564	0.474959
0.756908	0.554311		1.12651	2.49928
0.65554	0.503193		1.39049	4.78086
0.771659	0.725886		0.612037	0.144768
0.730415	0.661637		1.37469	1.87256
0.724828	0.685783		1.11452	2.07443
0.751213	0.701929		1.23333	1.3906
0.733992	0.712717		1.63512	1.04333
0.582561	0.723412		2.74172	1.6164
0.673357	0.802878		3.55766	0.681422
0.740933	0.811709		0.945675	1.40404
0.737075	0.442738		0.834392	4.07134
0.745944	0.564506		1.13277	0.273069
0.68689	0.790328		1.68751	0.635317
0.722301	0.801312		1.30663	0.490346
0.686151	0.801058		2.97984	1.9803
0.776299	0.671275		1.08122	2.33599
0.741981	0.826091		1.89953	0.888465
0.668124	0.743266		1.4977	1.33844
0.793286	0.723978		1.48591	0.461362
0.844439	0.550899		1.15917	1.96671
0.905261	0.791804		0.39238	1.52313
0.430539	0.748182		3.7632	0.923646
0.690427	0.76982		0.593044	1.09966
0.608948	0.817116		2.88475	0.720109
0.45589	0.80181		4.62756	0.442346
0.550434	0.769936		2.34696	1.07123
0.821696	0.74929		0.523861	0.795808
0.623474	0.567507		1.25276	0.507001
0.674101	0.702107		0.494613	3.52998
0.677615	0.518484		1.06616	2.84439
0.71423	0.525369		0.74784	7.17371
0.621182	0.668603		1.50782	3.47659
0.674521	0.80009		0.684677	1.08679
0.763988	0.71187		1.84223	0.749071
0.535876	0.7256		3.11149	3.07491
0.760609	0.702062		1.56094	1.07658
0.598159	0.728449		1.2796	1.3112
0.629122	0.712622		2.69532	1.06052
0.735623	0.850179		0.816227	0.903671
0.776874	0.494417		0.665894	5.15724
0.735171	0.706988		0.966068	1.05698
0.541228	0.709648		2.5602	1.74092
0.691174	0.713036		0.609513	3.57462
0.672038	0.723735		1.12746	3.0627
0.709142	0.7581		0.437506	0.956643
0.84692	0.784011		0.637025	1.37237
0.743506	0.668881		0.694724	0.95646
0.828269	0.878538		0.34346	0.349515
0.848842	0.778004		1.23507	0.892846
0.81131	0.630145		0.797718	1.56872
0.901454	0.841361		0.919368	0.867682
0.859326	0.852907		0.4327	1.01781
0.765607	0.762668		1.85409	0.85625
0.813795	0.866191		0.614138	1.91636
0.716573	0.713088		1.10275	1.92083
0.691663	0.696036		2.36005	1.3842
0.576461	0.795751		0.843006	0.877167
0.748977	0.810591		0.858115	0.478311
0.754761	0.75026		1.08512	0.19669
0.760543	0.826738		1.41511	1.00352
0.771952	0.644047		1.51543	1.37799
0.634382	0.579001		1.14525	2.56816
0.696303	0.764563		0.581754	0.872916
0.565365	0.676307		4.89237	1.37335
0.770236	0.603255		1.23882	3.07883
0.924058	0.801041		0.469818	1.89255
0.759489	0.783948		0.577318	0.892189
0.921166	0.848987		0.714674	0.789262
0.774697	0.550398		0.637792	2.43983
0.679138	0.703943		0.884829	1.95326
0.795167	0.649292		2.6832	0.579
0.810168	0.832191		0.876422	0.662445
0.795274	0.864748		0.716232	0.387711
0.615568	0.625158		1.17162	1.9814
0.78875	0.85352		0.761526	1.08562
0.750817	0.816158		0.702384	0.702174
0.813389	0.872444		0.707404	1.20312
0.867408	0.626759		1.27558	1.33114
0.930756	0.684081		0.856637	2.51223
0.639187	0.803131		1.84726	0.640109
0.704783	0.683675		1.87043	1.92002
0.575067	0.74614		1.86594	0.445665
0.792323	0.673663		0.581101	2.43584
0.642322	0.644432		2.08678	2.43593
0.740031	0.812313		0.810488	0.626144
0.770949	0.773168		1.19462	1.01651
0.703298	0.863785		1.8579	0.784931
0.751939	0.753965		1.4833	1.65396
0.580241	0.866771		1.91053	0.366525
0.684892	0.430796		2.44719	2.39245
0.713527	0.718289		1.0869	1.03526
0.673196	0.792518		1.28571	0.536346
0.662199	0.764268		0.874921	0.944257
0.744045	0.844058		0.838796	1.2828
0.597265	0.726916		2.53769	2.09295
0.560252	0.687895		1.24558	1.78045
0.907146	0.629438		1.02908	2.07336
0.76277	0.815722		1.89904	1.25846
0.738286	0.583835		1.38822	2.98195
0.936952	0.918045		0.357597	0.323259
0.771926	0.585855		0.603843	3.13451
0.749833	0.854005		0.978474	0.547961
0.706216	0.782526		1.15442	0.749733
0.728673	0.609172		1.84638	1.49264
0.671019	0.617205		1.56375	2.69505
0.713712	0.844054		1.82572	0.694243
0.606177	0.723903		0.758402	1.96181
0.752611	0.759118		2.0295	1.95687
0.817239	0.747727		1.34029	0.765443
0.767012	0.749602		0.891969	0.872126
0.743357	0.607646		0.670616	2.09826
0.67733	0.820728		2.12356	0.51617
0.732571	0.490728		0.953951	1.24201
0.707563	0.660365		0.566998	1.36995
0.76214	0.905256		1.58382	0.438508
0.740297	0.851306		3.07557	0.492662
0.646178	0.840673		2.43385	1.10018
0.660057	0.612766		3.10897	2.23143
0.716067	0.643644		1.55989	1.61129
0.756139	0.59481		1.10021	2.89051
0.788234	0.865003		1.02518	1.03795
0.66224	0.798436		0.822234	1.07728
0.855931	0.567509		1.1265	2.73174
0.783027	0.656192		1.29712	1.24622
0.772354	0.661646		1.0485	1.3122
0.570332	0.749899		1.70152	2.05755
0.566224	0.804337		2.68408	1.39278
0.76289	0.815085		1.29645	1.15913
0.776184	0.770073		0.820987	1.29544
0.686082	0.862957		2.87195	0.368667
0.720027	0.766971		0.395163	0.829533
0.697622	0.879897		1.4594	0.96078
0.71683	0.688197		0.753827	1.67462
0.508312	0.724211		5.34863	3.03647
0.713717	0.668425		1.47514	1.62601
0.72545	0.568016		2.0612	2.46285
0.49969	0.677405		3.43457	2.37063
0.632187	0.731833		1.29741	2.21484
0.64068	0.852097		2.36379	0.506135
0.669503	0.851189		1.40633	1.26624
0.496186	0.73529		1.78461	2.08649
0.76415	0.849477		0.860434	1.13461
0.533338	0.84385		2.03815	0.450504
0.415436	0.498142		4.22087	2.09693
0.821987	0.797214		1.04944	1.4872
0.837806	0.493956		0.333092	2.24281
0.847742	0.69525		1.06996	1.04107
0.728122	0.818308		0.900019	1.05649
0.682647	0.696489		1.48452	1.51336
0.542104	0.827269		1.54801	0.789568
0.804544	0.749555		0.746178	1.02369
0.826647	0.885793		0.72341	0.774433
0.495247	0.733264		2.55423	1.18218
0.607083	0.805251		1.69713	0.568994
0.520746	0.844675		2.42748	0.556639
0.737999	0.767482		1.01036	1.10874
0.753795	0.757966		1.99959	1.20038
0.669894	0.895238		1.04013	1.11971
0.838151	0.823156		0.870368	0.875084
0.810224	0.472262		0.734777	6.08423
0.866686	0.704435		0.862045	0.650979
0.538227	0.541461		2.96101	2.73003
0.704552	0.696347		0.585	0.745341
0.641261	0.786515		1.59786	0.515692
0.680316	0.68863		1.77919	1.46215
0.705233	0.752467		1.30834	1.31483
0.733249	0.729335		1.36812	1.12967
0.63517	0.636839		1.2121	1.81209
0.796007	0.847396		0.770772	0.40755
0.770005	0.70851		0.99351	1.13363
0.836755	0.919305		0.68809	0.305032
0.766636	0.705946		1.0198	1.48905
0.609522	0.722026		2.46873	0.81304
0.736353	0.570168		0.911732	2.23326
0.720823	0.503		0.90509	2.55887
0.491338	0.860069		3.95316	0.454607
0.694759	0.856073		1.86729	0.490584
0.585749	0.760445		2.1923	0.681091
0.801173	0.537716		0.540768	4.20031
0.688778	0.600787		0.905145	4.24341
0.61495	0.953526		1.44238	0.71618
0.744695	0.779318		0.634062	0.788989
0.748068	0.779644		1.09113	0.978869
0.570507	0.845982		2.01413	1.56763
0.768607	0.576576		0.646203	2.14101
0.765473	0.609951		0.825468	2.73352
0.845192	0.61993		0.561673	2.34
0.645968	0.731541		1.23352	2.18706
0.725089	0.791866		1.44565	2.00508
0.791807	0.82967		0.906108	1.20845
0.846902	0.843925		0.670829	0.531344
0.63778	0.892611		3.24877	0.541164
0.89346	0.606053		0.457937	1.8874
0.767738	0.746281		1.47967	1.05731
0.713681	0.777297		1.09728	2.40364
0.739306	0.765089		2.31331	1.07502
0.740623	0.664507		0.773913	1.11945
0.651283	0.670373		2.08859	1.88643
0.642155	0.91898		1.77934	0.452535
0.716398	0.710112		2.74941	1.6357
0.61654	0.715178		1.18832	1.66651
0.601273	0.769192		2.48385	0.536654
0.64717	0.738474		1.21244	1.62489
0.651884	0.601163		1.78815	3.87644
0.539803	0.683546		2.55112	2.10262
0.729503	0.670357		1.16538	1.59507
0.764784	0.7198		0.792998	0.861196
0.617461	0.73925		0.790712	1.05
0.686344	0.52814		0.967476	3.0759
0.820683	0.756219		0.457959	1.02914
0.75684	0.728172		0.696189	2.4329
0.77274	0.654733		0.534108	1.5645
0.672476	0.78569		2.48	1.60987
0.538962	0.676246		2.44153	1.9262
0.69232	0.598151		1.06311	1.80601
0.554531	0.826676		2.87074	0.772123
0.752424	0.516326		1.04744	3.63369
0.6361	0.724365		1.49878	1.10957
0.899561	0.696657		0.630521	1.12207
0.714496	0.802138		0.871715	1.11362
0.57236	0.568388		2.71968	3.93806
0.762773	0.807816		1.29476	0.773717
0.709574	0.805792		0.62072	2.30355
0.772105	0.627842		1.43585	2.88938
0.637615	0.572416		0.460086	2.04485
0.682557	0.820051		0.454453	0.70751
0.617877	0.851015		2.5481	0.49706
0.75139	0.88346		1.00911	0.422982
0.720585	0.760448		1.23677	2.96878
0.816018	0.852218		0.641472	0.419216
0.825789	0.611045		1.09475	2.05772
0.665374	0.689097		1.34135	1.29174
0.745587	0.649122		0.768286	1.28583
0.575508	0.796671		0.977247	0.58918
0.650156	0.737391		3.21194	0.819287
0.687053	0.815373		0.729982	0.43625
0.840225	0.777866		0.53747	0.883541
0.89467	0.64509		0.477885	0.989198
0.773539	0.782107		0.49756	0.740105
0.639919	0.780271		1.52958	1.5651
0.656046	0.703055		1.72844	1.26995
0.834156	0.934157		0.648057	0.194579
0.689989	0.755047		0.444495	0.565601
0.754845	0.717677		3.39219	1.31336
0.750982	0.716562		1.76758	1.46865
0.85703	0.781022		1.32822	2.25289
0.786007	0.77557		1.09857	1.26204
0.82356	0.546066		0.833304	2.73079
0.599616	0.740417		1.76627	1.00639
0.761374	0.73102		1.04193	0.997193
0.694375	0.784497		0.371608	1.14824
0.696574	0.827085		0.599855	0.784211
0.545209	0.885037		3.33227	0.648324
0.605829	0.733958		2.25185	1.10499
0.716533	0.749279		2.10941	0.800618
0.768321	0.779507		0.706616	1.33251
0.764181	0.713671		0.494879	1.52908
0.597901	0.651617		1.40587	2.33176
0.681337	0.795086		1.15189	0.5471
0.683705	0.829542		1.15564	0.892285
0.717569	0.664483		0.99245	2.07974
0.7045	0.714401		0.526706	0.856796
0.813866	0.754518		1.17618	0.718204
0.824474	0.569165		0.546591	3.34644
0.682918	0.759651		0.936924	0.740814
0.659647	0.849182		0.592071	1.70851
0.708718	0.827762		1.52973	0.636287
0.630251	0.747736		0.319073	0.976532
0.690028	0.665117		0.594134	1.08699
0.699085	0.697768		0.935442	0.771602
0.533994	0.695876		3.18293	0.485427
0.827475	0.74991		0.57373	1.44759
0.649688	0.78305		2.02917	0.990408
0.603855	0.825776		2.40188	1.26906
0.552753	0.772341		2.1631	1.6613
0.705683	0.896511		0.488389	1.05633
0.810515	0.80244		0.716349	0.546606
0.614	0.863381		1.90854	0.616477
0.793623	0.719583		0.970799	2.13249
0.737144	0.772576		0.632179	1.57048
0.767723	0.604187		1.58205	3.15942
0.803517	0.673179		0.660255	1.49238
0.54403	0.799593		2.38077	1.90852
0.76768	0.688312		1.16009	2.39865
0.613872	0.629085		0.883773	2.80745
0.564753	0.743202		1.90959	1.96746
0.597008	0.85352		1.18359	0.764763
0.592091	0.838863		2.0988	0.591713
0.660591	0.731029		1.49901	0.870643
0.751073	0.737598		0.991454	0.88929
0.769995	0.650054		0.877544	1.20237
0.50062	0.758472		0.300271	0.707023
0.792883	0.807631		0.369253	1.04227
0.797801	0.707564		0.957342	2.6165
0.817246	0.66008		0.731938	1.25935
0.828986	0.64618		0.774605	1.76182
0.835692	0.83043		0.987259	1.10835
0.846863	0.834238		0.967089	0.523785
0.756922	0.802198		0.829436	0.946224
0.775259	0.722357		1.49199	3.21815
0.699136	0.707585		1.50063	1.53887
0.610387	0.641743		2.12956	1.55101
0.663768	0.769024		0.638752	1.3337
0.596707	0.675867		2.79233	3.19093
0.810231	0.82962		0.470162	0.604235
0.666237	0.762339		1.35249	0.444798
0.694176	0.76317		0.730073	1.54541
0.623269	0.710988		1.33285	2.37031
0.662438	0.548961		1.44527	5.12755
0.678394	0.849699		1.51685	1.10239
0.698884	0.745177		1.37434	1.71955
0.741005	0.760202		0.716038	1.24451
0.770238	0.828512		1.19835	1.13147
0.734721	0.910795		0.909381	0.351175
0.679633	0.885199		0.89359	0.439917
0.827558	0.865055		0.558305	1.26294
0.837349	0.663109		0.776983	1.3078
0.687519	0.77222		2.64675	2.10466
0.886514	0.69768		0.9178	3.17513
0.676967	0.826179		0.769927	0.817357
0.891257	0.552049		0.565909	1.99224
0.599038	0.79333		1.69558	0.488155
0.846856	0.822373		0.372378	0.62862
0.871209	0.588452		0.377696	1.90238
0.712617	0.652531		0.91022	1.70799
0.706554	0.801241		0.819875	2.13751
0.717287	0.841108		1.40388	0.34339
0.733986	0.853236		1.29062	0.861146
0.796281	0.929215		0.876049	0.329984
0.865766	0.862379		0.584198	0.327651
0.668156	0.74003		3.41275	1.92624
0.715095	0.80222		1.98734	0.829563
0.782295	0.737822		2.44995	0.979306
0.736866	0.693351		0.736739	1.63976
0.770355	0.788553		1.51673	1.24925
0.920689	0.774631		0.382905	0.732059
0.808484	0.460708		0.782287	2.69525
0.737819	0.833243		1.14453	0.485785
0.836912	0.867598		0.937954	0.883989
0.717515	0.686752		1.54053	1.57204
0.861941	0.891638		0.387517	0.518181
0.612448	0.798938		1.30302	0.66981
0.68039	0.803831		2.24257	0.506918
0.678505	0.772224		1.94891	0.631246
0.682035	0.680647		1.24592	0.816792
0.777476	0.850946		1.27884	0.375504
0.666658	0.783762		2.77243	1.24275
0.91463	0.867266		0.260755	0.291574
0.899637	0.860257		0.811379	0.250706
0.796849	0.810487		0.738523	0.583238
0.673992	0.568366		0.902835	1.84103
0.882074	0.742433		0.415055	0.868699
0.820554	0.8296		0.501669	0.54999
0.59048	0.805335		1.31242	1.5198
0.625978	0.823188		3.14891	1.34978
0.532171	0.669319		3.26883	0.733596
0.586677	0.87141		1.32171	0.362468
0.607397	0.678566		1.41473	1.13572
0.602455	0.713041		2.68606	0.560838
0.769765	0.859486		0.99494	1.15129
0.67568	0.712807		0.608177	1.19401
0.891186	0.756387		0.942235	1.30238
0.529616	0.582424		3.40373	2.41782
0.677497	0.74686		2.0189	1.1827
0.875127	0.783368		0.639675	0.564432
0.616484	0.816186		0.222356	1.38335
0.647554	0.70525		1.87641	0.773987
0.540107	0.696669		2.62885	2.88163
0.774921	0.824868		1.00238	0.33581
0.901902	0.714277		0.372443	2.15363
0.675155	0.758705		1.34969	1.23908
0.676656	0.708443		1.11183	1.78402
0.674415	0.458239		2.65101	4.82348
0.659342	0.575235		1.01748	3.60693
0.695534	0.833984		1.21961	1.30013
0.639141	0.713397		1.06465	1.64948
0.731567	0.856461		0.325989	0.589037
0.821192	0.87509		0.901309	0.56303
0.562805	0.747205		1.61455	2.04721
0.68964	0.838107		0.65685	0.764843
0.846249	0.780994		0.897186	0.570631
0.873465	0.896066		0.837018	1.53986
0.600682	0.850323		3.63711	0.79736
0.780258	0.854731		0.611064	0.921628
0.558618	0.747935		2.10742	2.01983
0.472408	0.499056		1.98993	3.56925
0.763325	0.632629		0.926433	1.45035
0.857507	0.684919		0.661404	0.885428
0.707887	0.847082		0.778485	1.51212
0.8684	0.849872		0.778288	0.354528
0.730878	0.864505		1.13266	0.392775
0.66816	0.846394		1.34288	0.388866
0.672633	0.872939		1.48657	0.660049
0.850139	0.614554		0.749864	1.36838
0.778098	0.486479		0.768561	5.00871
0.791414	0.642139		0.36839	4.19027
0.830167	0.713805		0.809566	1.60043
0.902308	0.809414		0.543977	0.408306
0.657964	0.840732		0.856829	0.956148
0.603563	0.755832		2.04329	0.585541
0.849449	0.669908		0.697406	0.23541
0.65265	0.783683		0.892784	1.66576
0.630741	0.649954		2.48109	1.19185
0.786193	0.796791		0.716044	0.535987
0.753768	0.762976		0.97184	1.80998
0.66198	0.745683		1.54985	1.40172
0.755497	0.675494		1.03374	1.29312
0.662359	0.499186		0.585608	3.03695
0.657279	0.401613		1.57198	5.57112
0.541983	0.665846		1.83006	1.03436
0.820406	0.70095		0.345824	0.734511
0.703057	0.684035		1.01186	1.48184
0.630084	0.822271		1.0818	1.20422
0.591318	0.682165		0.924541	0.414921
0.756322	0.71417		1.25433	2.09435
0.621464	0.805446		1.4826	0.512164
0.733119	0.841372		1.04261	0.633611
0.720012	0.604905		1.14607	3.09816
0.88303	0.744491		0.271129	1.14675
0.823652	0.808472		1.18764	2.24954
0.688265	0.809938		0.41944	1.6632
0.844063	0.889534		0.863765	0.617763
0.624478	0.66142		2.59807	1.87013
0.602509	0.642576		2.03883	3.17546
0.734931	0.575703		1.24508	0.471257
0.686371	0.531882		0.548168	0.921552
0.680797	0.561939		0.858304	5.31453
0.723401	0.610662		0.975271	2.34724
0.641738	0.818171		1.60942	1.14553
0.807325	0.476568		0.619822	4.93347
0.745226	0.836385		1.1455	1.03175
0.847715	0.562034		0.799622	0.294517
0.689339	0.669836		1.14812	1.42043
0.782674	0.641128		1.13293	0.332009
0.800723	0.551334		1.38823	3.64668
0.676807	0.767476		2.03139	1.27379
0.711545	0.758891		1.33506	0.877156
0.759207	0.801629		0.729736	0.804698
0.894381	0.790218		0.263463	0.744499
0.771002	0.732367		1.22886	0.528925
0.801884	0.764342		1.09065	0.632096
0.613804	0.511099		1.14152	1.65265
0.639492	0.647091		1.03599	0.448169
0.591942	0.807673		1.98351	0.666907
0.644063	0.751743		1.45607	1.27391
0.635989	0.703478		1.94109	3.12265
0.885595	0.66786		0.772446	3.68744
0.534456	0.774148		1.40143	2.09348
0.824955	0.759013		1.90341	1.05257
0.747075	0.881738		1.3457	0.797585
0.809204	0.779909		0.496086	0.576333
0.588101	0.783972		1.93321	3.0713
0.580159	0.782974		1.91271	1.20466
0.684277	0.69721		1.1408	1.08032
0.679035	0.846992		1.50098	1.65449
0.501359	0.719261		5.42165	1.43285
0.832872	0.690847		0.844332	0.19514
0.938567	0.732084		0.282048	0.221418
0.724767	0.772208		1.41351	2.80851
0.689433	0.797035		0.804946	2.02609
0.775853	0.678434		1.0201	2.98946
0.672397	0.688132		1.01909	2.87442
0.723327	0.843208		1.07786	1.72679
0.720177	0.615252		1.66456	3.21534
0.858745	0.744643		0.739532	1.46464
0.646033	0.708972		0.747079	1.30065
0.740446	0.616085		0.683734	2.26183
0.851184	0.534597		0.963406	2.70707
0.664891	0.765038		2.23373	2.09252
0.768804	0.556548		0.717397	2.68189
0.852461	0.809418		0.734001	0.872612
0.454167	0.63259		2.60641	2.37322
0.637284	0.839992		0.76863	1.34199
0.820404	0.68467		1.18123	0.909041
0.827006	0.802971		0.731374	0.466673
0.730578	0.560053		0.439563	1.66712
0.621368	0.49858		1.25158	1.81902
0.713925	0.737217		1.93297	1.04049
0.849382	0.726859		0.744262	0.368807
0.710151	0.713621		0.980015	0.639677
0.741578	0.625077		0.976308	1.50376
0.816889	0.608908		0.716812	2.39526
0.871054	0.676491		0.258198	1.81568
0.746098	0.653814		1.1581	0.733839
0.52887	0.724499		2.47079	0.593432
0.760153	0.659		1.09434	0.493722
0.806573	0.799161		1.54926	0.379997
0.75222	0.477552		0.963041	3.38663
0.781346	0.655065		0.805084	0.225818
0.669803	0.882977		0.765644	1.27181
0.767466	0.856431		0.60239	1.16802
0.624686	0.795742		1.47609	0.703956
0.656135	0.510333		1.03231	4.29315
0.768374	0.466597		1.30703	5.21039
0.781077	0.612478		0.766231	0.314327
0.821022	0.691845		0.548497	1.40141
0.767716	0.804536		0.67619	1.36361
0.59485	0.622842		2.75508	4.29572
0.851029	0.504299		0.956212	3.43233
0.64602	0.626369		3.39814	1.57618
0.832338	0.828265		1.13079	1.61599
0.866513	0.739707		0.652457	0.977969
0.709706	0.798472		1.41614	0.910423
0.680741	0.608895		1.3885	1.8839
0.694603	0.780763		0.573119	0.981303
0.752645	0.492246		0.607879	2.54265
0.846802	0.792523		1.16519	0.827097
0.817608	0.830213		1.14808	0.395075
0.893673	0.829277		0.622952	0.61116
0.649196	0.692199		1.43444	3.14493
0.769898	0.832143		0.778199	1.25337
0.59905	0.541532		1.4624	2.47981
0.729928	0.683543		1.09911	0.843137
0.744564	0.808701		1.37103	0.81738
0.615756	0.826297		2.25313	0.534439
0.536331	0.812804		2.69006	1.50406
0.756265	0.841936		1.67374	0.562976
0.511445	0.667199		4.32373	0.774764
0.80213	0.831633		1.54192	1.18739
0.774379	0.741339		1.08057	0.45664
0.853834	0.73321		0.435758	0.503545
0.890683	0.726114		0.50724	0.360897
0.836323	0.462204		0.946888	4.34906
0.625865	0.739709		3.32596	1.82195
0.78741	0.681094		1.56775	2.75202
0.699119	0.474462		1.05313	8.03378
0.669136	0.448056		2.00244	3.28909
0.569598	0.751222		2.30539	1.2865
0.710196	0.815553		1.86039	0.623281
0.474421	0.686374		6.15873	1.66511
0.721375	0.747397		1.363	1.56181
0.866942	0.72136		0.498441	1.4499
0.72717	0.654764		1.01519	1.4716
0.83056	0.589176		0.632744	1.65525
0.770113	0.663069		1.08153	1.54709
0.653224	0.867982		1.00599	0.509512
0.557956	0.795835		2.18702	1.11723
0.781671	0.56891		0.960455	1.61883
0.807957	0.741944		1.30854	0.385296
0.735994	0.537973		1.29468	3.70185
0.788752	0.743936		0.79035	1.44428
0.772786	0.766761		0.703108	0.779255
0.713914	0.810943		1.48089	0.748567
0.674398	0.550487		0.954155	1.49958
0.673701	0.784434		1.53391	1.55299
0.562188	0.727099		2.84561	0.659804
0.741548	0.939446		1.58219	0.977255
0.740135	0.745441		1.69635	1.18456
0.736619	0.666069		0.389946	1.95886
0.5859	0.858879		2.73098	0.478433
0.560656	0.556336		2.26276	0.447483
0.619102	0.608683		1.79973	1.0199
0.802659	0.441225		0.639328	1.23142
0.571582	0.677414		1.61821	1.7916
0.666588	0.784942		1.08929	1.09461
0.791277	0.744739		0.350823	0.972313
0.861304	0.774209		0.675388	0.519758
0.746367	0.507381		0.210955	3.28743
0.904593	0.611598		0.354608	1.95419
0.804134	0.712608		0.858057	3.19178
0.70766	0.623871		1.00835	2.83052
0.654862	0.470382		1.7818	4.95787
0.729706	0.47486		0.472064	3.60728
0.687988	0.528659		0.804977	3.69021
0.80329	0.876529		1.24714	1.48746
0.706733	0.777408		0.896627	0.990275
0.533606	0.825324		1.88239	0.866146
0.733011	0.835579		0.651411	0.554851
0.624114	0.719878		1.29146	1.49159
0.58066	0.831537		2.51757	1.44555
0.711364	0.755768		1.19332	0.401634
0.715319	0.663592		1.81675	1.36623
0.836872	0.453184		0.754636	3.55989
0.837135	0.626931		1.11516	1.49713
0.748067	0.63208		0.724639	1.66195
0.573811	0.724312		2.36272	0.904747
0.746573	0.50673		1.73772	4.85404
0.670406	0.564144		2.08295	4.23331
0.545215	0.742508		4.4773	2.5235
0.755361	0.632497		0.871088	3.1902
0.876102	0.683708		0.705564	0.477695
0.761943	0.612734		0.925949	3.66988
0.800011	0.765461		0.616174	1.12186
0.883468	0.718208		1.47151	1.42962
0.771705	0.649104		2.42852	2.35824
0.727645	0.779471		2.76945	0.642877
0.778782	0.84591		0.882739	0.996831
0.679135	0.719022		1.22582	2.10913
0.867596	0.700304		1.05132	1.28856
0.804316	0.619981		0.853015	0.532
0.560971	0.516016		1.83929	1.94775
0.700149	0.678944		1.66944	1.50075
0.756217	0.705164		0.691989	1.19163
0.720784	0.609877		0.81474	2.53098
0.587746	0.5117		1.99026	3.22022
0.768757	0.715819		1.04381	1.7067
0.766013	0.50292		0.703222	3.73547
0.536457	0.775134		2.3895	0.855611
0.678798	0.665779		1.49427	1.70565
0.711149	0.828214		1.41145	1.06863
0.877732	0.714644		0.632509	0.765628
0.811527	0.734937		0.777396	1.36146
0.869166	0.801539		0.330717	1.27898
0.751299	0.866481		0.772552	0.423822
0.796728	0.610252		0.861292	3.80047
0.753999	0.918596		0.725418	0.833547
0.699375	0.825143		1.14224	0.863895
0.705108	0.454401		1.02404	0.246572
0.586385	0.841441		3.00216	1.11915
0.640887	0.892867		2.08655	1.07622
0.651606	0.454306		1.25168	4.74888
0.714911	0.699025		0.751256	1.00291
0.693213	0.867795		2.06529	0.482161
0.4847	0.790324		3.73423	0.452548
0.624688	0.81897		1.93828	0.941867
0.71424	0.854072		0.654043	0.499485
0.635492	0.83544		1.19617	0.528991
0.829013	0.858693		0.52297	1.4181
0.508743	0.812083		4.35657	1.02383
0.798108	0.661572		0.907108	2.62236
0.638726	0.566086		1.1689	2.7756
0.815773	0.702681		0.295525	1.65965
0.612437	0.697182		1.84034	1.53525
0.708762	0.570423		2.4837	3.58012
0.582712	0.693877		0.559986	1.63076
0.568598	0.717078		3.38076	1.34513
0.686363	0.649274		0.894905	4.47519
0.698763	0.746097		0.276282	1.08038
0.708615	0.659918		0.79081	1.92475
0.901872	0.586776		0.512794	2.1237
0.813753	0.762868		0.6443	0.86628
0.775881	0.813026		0.497313	1.03462
0.594571	0.71618		0.837889	1.64686
0.75221	0.74861		1.26801	0.739962
0.560311	0.536919		1.80795	3.91905
0.49152	0.830051		2.87417	0.550428
0.754254	0.605863		0.828354	1.81999
0.56953	0.806227		1.79907	1.19072
0.671036	0.790969		1.30974	1.51233
0.744213	0.756142		0.727682	2.72212
0.763031	0.886338		1.02193	1.40438
0.911317	0.718723		0.299055	2.30539
0.712209	0.868465		0.807335	0.813687
0.728406	0.635678		1.28582	1.20111
0.615946	0.717683		2.48058	1.3797
0.848204	0.678233		0.593062	2.03611
0.841472	0.677262		0.565467	1.8049
0.555943	0.870824		3.01998	0.585735
0.631831	0.647863		0.815459	2.54868
0.73382	0.90836		1.38808	0.79537
0.787382	0.530977		1.67073	2.34504
0.707144	0.748631		2.04425	0.829989
0.817545	0.618404		1.06733	1.51523
0.784038	0.662075		1.10294	1.07485
0.662387	0.699495		1.93004	1.00477
0.598319	0.811177		2.49431	0.647779
0.806757	0.822305		1.11371	0.431863
0.74047	0.573281		1.0245	1.75159
0.707774	0.789276		0.156049	0.946082
0.483567	0.716202		3.77189	1.2232
0.494166	0.614963		0.855202	1.78976
0.761472	0.575496		1.43713	3.82827
0.627803	0.930859		1.03077	0.821329
0.777093	0.534367		1.17383	2.39596
0.853342	0.694571		0.554783	1.19386
0.845915	0.626861		0.959589	2.36271
0.717323	0.781345		1.08558	1.39059
0.645755	0.829386		1.8583	0.737023
0.740319	0.746138		1.4648	0.683193
0.593843	0.522057		3.10044	2.61799
0.755063	0.607186		0.763418	1.84267
0.900566	0.735057		0.55125	1.44779
0.777837	0.734814		0.766606	0.755759
0.83613	0.795892		1.10402	1.25712
0.584866	0.817989		2.50256	0.397217
0.764906	0.578877		0.563201	0.251386
0.697878	0.590795		1.20373	1.98122
0.53556	0.74093		2.84115	0.803668
0.84819	0.56876		0.540446	0.501266
0.86962	0.737257		0.579321	1.47146
0.630925	0.654014		2.53162	1.81787
0.848336	0.816541		1.00083	0.586311
0.652016	0.55219		1.11292	2.06663
0.605418	0.512231		0.733603	0.226586
0.789437	0.688029		1.80409	2.19277
0.754027	0.698416		1.40003	1.51982
0.768267	0.613834		0.890556	1.63677
0.781318	0.594755		0.334365	1.85633
0.45948	0.679032		7.56025	1.98707
0.864088	0.599362		1.32598	1.64245
0.717804	0.667906		0.527397	2.73971
0.869725	0.820442		0.60182	1.06196
0.710039	0.85265		1.05348	0.272413
0.782956	0.81863		0.283154	0.599542
0.550901	0.610823		2.82103	2.44998
0.732938	0.680009		0.884948	1.58814
0.494709	0.885479		4.126	0.463559
0.615249	0.745234		1.83412	0.843688
0.774974	0.910327		1.48443	1.29342
0.888889	0.694672		1.29203	1.10486
0.704573	0.699652		0.74146	1.07156
0.480982	0.461497		3.92525	2.74798
0.854751	0.783148		0.898733	0.583284
0.600026	0.656276		3.21994	1.24926
0.824027	0.757616		1.92247	1.21648
0.776056	0.7735		1.46644	0.904361
0.881474	0.831951		0.484446	1.41498
0.712752	0.855437		1.75259	0.581366
0.608177	0.575106		1.15299	3.13763
0.723662	0.73847		2.24048	1.99768
0.65105	0.870973		2.63014	0.798772
0.870996	0.797713		0.823073	0.480137
0.477687	0.726125		5.20875	1.45393
0.792234	0.670354		1.5766	0.85146
0.839191	0.778954		1.84544	1.20297
0.500199	0.741887		4.32599	0.860818
0.835357	0.721868		1.2915	0.909395
0.745576	0.751557		1.76222	0.371755
0.76632	0.795943		0.886987	0.145234
0.855636	0.709062		0.830569	0.866002
0.830731	0.711457		1.24809	0.318732
0.648695	0.776628		2.28017	0.794123
0.794552	0.871517		2.16618	0.63681
0.74588	0.799803		2.22415	1.29851
0.740863	0.531056		2.06565	0.337593
0.795256	0.724418		0.827594	0.602428
0.822172	0.840611		0.488606	0.927612
0.783659	0.802101		1.63671	0.542802
0.488085	0.619327		0.0537208	1.15245
0.586603	0.7578		3.54229	1.11844
0.716771	0.686385		1.07371	0.322951
0.68991	0.601408		0.92426	2.9602
0.8165	0.681742		0.750536	2.80204
0.758501	0.706699		1.33849	1.11059
0.828116	0.620122		0.486358	2.14587
0.708378	0.681489		1.13456	1.30748
0.7761	0.729035		1.01837	1.91994
0.71822	0.704187		1.66803	2.33736
0.717982	0.714179		0.368538	1.22238
0.84558	0.547853		0.471511	1.44909
0.746613	0.64151		1.01166	2.58754
0.800201	0.612499		0.589482	2.39646
0.80494	0.914977		0.93443	0.679772
0.709858	0.907362		0.847218	1.0441
0.561407	0.695736		2.4509	1.64579
0.68829	0.638894		1.5765	1.86601
0.841907			0.987259
0.736852			2.38412
0.804239			0.390325
0.835919			1.50102
0.508163			6.13482
0.444683			4.60439
0.673559			1.0097
0.553897			3.66022
0.880664			1.13028
0.732764			0.946943
0.775011			1.34522
0.732014			0.628171
0.736764			1.40768
0.633102			1.10575
0.864086			1.50986
0.79518			0.575182
0.719272			0.917231
0.641046			0.884871
0.665736			1.16705
0.79913			1.06986
0.67883			2.11511
0.727235			1.1538
0.762132			0.832856
0.854297			1.46546
0.804615			1.31169
0.827396			1.58933
0.703922			1.41677
0.659431			2.31826
0.833686			2.30202
0.827539			2.15159
0.876241			0.879366
0.623542			1.71791
0.648848			2.12315
0.700052			1.0462
0.804106			1.05847
0.771537			0.94631
0.831847			1.20448
0.743121			1.30294
0.650931			2.82545
0.842855			0.720096
0.673228			1.515
0.893121			0.69622
0.847027			1.18595
0.772698			2.12106
0.627234			0.839638
0.756609			1.45501
0.692349			1.03802
0.735316			1.94321
0.622518			2.10982
0.745218			0.869482
0.73893			0.69898
0.775598			0.81119
0.82342			1.0395
0.774476			1.1034
0.767407			1.51285
0.82987			0.517451
0.849659			0.805495
0.759738			0.700797
0.798412			1.48079
0.704397			1.73079
0.806316			0.533043
0.799714			1.25669
0.825651			1.21574
0.681648			1.00679
0.704059			1.51118
0.61326			2.05909
0.771001			1.41075
0.532853			4.01858
0.49423			2.61663
0.845932			1.85679
0.854018			1.02807
0.760056			0.208364
0.624639			1.7772
0.613057			2.61518
0.60013			1.81438
0.720885			1.72063
0.77047			1.75235
0.666048			0.863075
0.542165			2.12037
0.712951			0.814379
0.67823			0.361294
0.700943			1.43122
0.721441			1.5912
0.829428			0.665558
0.75647			0.379843
0.83205			0.800731
0.885007			1.92971
0.687315			0.519535
0.82278			0.746694
0.787058			0.688812
0.664848			3.42753
0.769067			0.666247
0.789366			0.486657
0.796411			1.53446
0.71084			1.98558
0.83085			1.029
0.800184			0.978937
0.824837			0.781733
0.765158			1.36025
0.766667			0.539125
0.859603			0.591159
0.713458			1.22986
0.744621			1.39667
0.720071			1.61202
0.799432			0.765546
0.552741			1.66823
0.891561			0.639033
0.580975			2.28912
0.65757			2.26336
0.627677			1.75076
0.644833			1.14794
0.892606			0.634788
0.770904			0.754981
0.79007			0.722616
0.723259			1.18509
0.723308			0.312547
0.592066			1.89387
0.509364			2.85134
0.698428			1.8212
0.639202			1.29623
0.681416			0.966367
0.796549			0.436064
0.682833			1.85546
0.827485			1.06441
0.714738			1.09983
0.686667			1.47859
0.662925			0.244304
0.551988			2.97186
0.51977			2.87788
0.628856			2.55104
0.699834			1.72007
0.805391			1.10224
0.716835			1.68073
0.515354			3.02779
0.863261			0.856076
0.795091			0.843555
0.694026			1.58554
0.588113			2.38683
0.807359			0.782801
0.767048			1.02861
0.783226			0.883092
0.689656			1.39569
0.809914			0.949385
0.652226			1.40286
0.741603			0.608154
0.574824			2.22663
0.658119			0.333969
0.738046			0.526258
0.676073			1.74009
0.838536			0.602627
0.651841			0.875802
0.772949			1.40423
0.596681			1.85558
0.746283			0.87135
0.81928			0.731763
0.785206			0.404854
0.813833			0.815163
0.735788			1.11047
0.779884			1.45542
0.725044			2.1174
0.788655			0.77926
0.663932			2.43217
0.704435			0.74759
0.722265			1.36308
0.63519			1.57779
0.823086			0.420738
0.745291			0.547789
0.590596			1.65034
0.633567			2.94335
0.726571			0.591582
0.747621			1.25327
0.458049			4.11778
0.810147			0.493753
0.804868			2.11449
0.793696			0.806246
0.759114			1.49249
0.5825			2.24359
0.619695			1.72032
0.661198			1.29022
0.730412			0.771551
0.786743			1.4169
0.69933			1.10016
0.49961			3.3442
0.724611			2.12316
0.699337			1.94146
0.653503			1.42118
0.666335			1.23409
0.612934			1.11002
0.76233			0.964639
0.603345			1.58094
0.734859			0.764942
0.670777			2.63252
0.453271			4.49464
[truncated: 414 more rows]
