# Supplementary material for: Matrix metalloproteinase 1 modulates invasive behavior of tracheal branches during entry into Drosophila flight muscles
Source: eLife. 2019 Oct 2;8:e48857. doi: 10.7554/eLife.48857 (PMC6795481; doi:10.7554/eLife.48857)
Supplement: Figure 4—source data 1. [file elife-48857-fig4-data1.xlsx]

## Sheet: Source data_Figure 4 D
Source data for Figure 4D
Control									btl>mmp1 RNAi (2)
Time (min)	branches/myotube volume								Time (min)	branches/myotube volume
	muscle 1	muscle 2	muscle 3	muscle 4	muscle 5	AVERAGE	STDEV			muscle 1	muscle 2	muscle 3	muscle 4	muscle 5	muscle 6	muscle 7	muscle 8	AVERAGE	STDEV
10	0.553106	0.404389	0.211905	0.359834	0.14882	0.335611	0.160324		10	0.0655694	0.0750311	0.00522761	0.209979	0.0755694	0.0664803	0.0890683	0.0929607	0.0849857	0.0572865
20	0.596066	0.432836	0.208385	0.33793	0.166542	0.348352	0.174108		20	0.04	0.0654451	0.00570402	0.166004	0.0865217	0.0653209	0.120973	0.0960041	0.0807466	0.04916
30	0.573002	0.428716	0.224555	0.361677	0.128654	0.343321	0.173616		30	0.0477019	0.0731056	0.00493515	0.175776	0.0617184	0.0786542	0.10882	0.0952588	0.0807463	0.0497042
40	0.616108	0.435776	0.220911	0.397764	0.0742236	0.348957	0.208065		40	0.0508075	0.0580538	0.0045155	0.123706	0.0654865	0.0797723	0.274741	0.19795	0.106879	0.0888089
50	0.609648	0.450683	0.220476	0.3753	0.131698	0.357561	0.18864		50	0.0606418	0.084265	0.00495383	0.165839	0.131159	0.114969	0.328033	0.213685	0.137943	0.0998328
60	0.602733	0.411429	0.218054	0.324058	0.0722981	0.325714	0.199937		60	0.0841615	0.0813251	0.00427191	0.139441	0.255528	0.213292	0.310766	0.231035	0.164978	0.104307
70	0.577433	0.43824	0.250104	0.359524	0.0354244	0.332145	0.204295		70	0.0921118	0.130228	0.00348148	0.216335	0.251118	0.195756	0.309959	0.172857	0.171481	0.0958766
80	0.612629	0.461801	0.233437	0.338903	0.0723395	0.343822	0.207418		80	0.0814907	0.0970807	0.00343262	0.160041	0.27646	0.18089	0.535155	0.347143	0.210212	0.170809
90	0.696066	0.568157	0.317909	0.423106	0.0691511	0.414878	0.240603		90	0.0961077	0.128509	0.00388747	0.206128	0.235714	0.167909	0.581408	0.384617	0.225535	0.181677
100	0.55412	0.494948	0.285342	0.393644	0.0200207	0.349615	0.21074		100	0.0759627	0.115901	0.00496389	0.163333	0.105176	0.0847826	0.547867	0.431346	0.191167	0.191988
110	0.646418	0.618385	0.340124	0.425466	0.0902692	0.424133	0.226754		110	0.0835818	0.143333	0.00759889	0.202609	0.0470186	0.0558385	0.554658	0.415466	0.188763	0.196095
120	0.780642	0.660994	0.327433	0.436522	0.107702	0.462658	0.267121		120	0.110104	0.160041	0.007282	0.227495	0.218447	0.170311	0.632153	0.415031	0.242608	0.1954
130	0.794327	0.662195	0.327723	0.41942	0.0423188	0.449197	0.293971		130	0.092381	0.192774	0.00812992	0.230973	0.0926294	0.0778054	0.595114	0.435362	0.215646	0.201926
140	0.753602	0.621863	0.341429	0.419358	0.065942	0.440439	0.265274		140	0.10793	0.22441	0.0078353	0.250621	0.0353209	0.0671222	0.663458	0.441636	0.224792	0.227283
150	0.743023	0.634431	0.34352	0.430787	0.0588199	0.442116	0.266597		150	0.114741	0.226915	0.00439119	0.194141	0.024265	0.0491718	0.404389	0.245818	0.157979	0.136104
160	0.763706	0.632547	0.357391	0.436542	0.0765631	0.45335	0.264524		160	0.099648	0.215839	0.00351022	0.183954	0.0499172	0.119275	0.4353	0.272671	0.172514	0.137753
170	0.74236	0.621056	0.369565	0.467205	0.167308	0.473499	0.222853		170	0.139814	0.259855	0.00372795	0.202008	0.129275	0.184431	0.466377	0.32472	0.213776	0.139371
180	0.731532	0.625839	0.358654	0.472857	0.043147	0.446406	0.266698		180	0.113892	0.27528	0.00383358	0.211532	0.128137	0.177723	0.488323	0.299337	0.212257	0.145971
190	0.797909	0.685921	0.353685	0.48265	0.0882609	0.481685	0.279677		190	0.117143	0.257288	0.00896777	0.179234	0.113416	0.17913	0.470538	0.296584	0.202788	0.140133
200	0.733085	0.657723	0.349876	0.483292	0.174907	0.479776	0.22675		200	0.173872	0.290186	0.00422161	0.204389	0.0132298	0.067971	0.477785	0.317246	0.193613	0.164779
210	0.73911	0.647764	0.386957	0.522981	0.172298	0.493822	0.223334		210	0.145259	0.272671	0.00888729	0.201677	0.129607	0.180725	0.502754	0.33617	0.222219	0.149468
220	0.75352	0.680373	0.390373	0.537785	0.17354	0.507118	0.232688		220	0.17824	0.308675	0.00543024	0.228675	0.128923	0.152961	0.50677	0.342443	0.231515	0.153381
230	0.746646	0.708841	0.389379	0.528199	0.205155	0.515644	0.225383		230	0.165466	0.312857	0.00376747	0.200559	0.0186335	0.0624638	0.541656	0.375735	0.210142	0.189373
240	0.765528	0.715383	0.362609	0.496335	0.219027	0.511776	0.231321		240	0.201863	0.296066	0.00355549	0.177826	0.137267	0.160269	0.542899	0.394555	0.239288	0.167721
250	0.768261	0.733106	0.399358	0.5353	0.230559	0.533317	0.226233		250	0.180849	0.30383	0.0114253	0.176439	0.136149	0.178302	0.559669	0.40323	0.243737	0.172035
260	0.765797	0.743251	0.420041	0.533437	0.221035	0.536712	0.228261		260	0.19793	0.319648	0.00360723	0.181366	0.017205	0.0463975	0.594286	0.43499	0.224429	0.21252
270	0.774576	0.728261	0.425983	0.51735	0.242919	0.537818	0.219211		270	0.205259	0.335383	0.00359932	0.185217	0.0140787	0.0462319	0.618965	0.425528	0.229283	0.218728
280	0.764472	0.716749	0.50971	0.621035	0.317019	0.585797	0.179127		280	0.195362	0.329627	0.00310926	0.183561	0.0348447	0.0647619	0.634493	0.441429	0.235898	0.219801
290	0.764741	0.722526	0.498758	0.646232	0.314203	0.589292	0.184151		290	0.185859	0.327453	0.00339238	0.197184	0.0458592	0.071677	0.656936	0.494203	0.247821	0.230646
300	0.750269	0.734431	0.426025	0.537805	0.338199	0.557346	0.183188		300	0.201366	0.344244	0.00360795	0.182505	0.0435818	0.0671636	0.631863	0.494099	0.246054	0.226094
310	0.740911	0.726791	0.499317	0.618737	0.338033	0.584758	0.168734		310	0.185942	0.34352	0.0120576	0.165072	0.0439752	0.0755694	0.653685	0.491511	0.246417	0.230136
320	0.820311	0.789959	0.489772	0.620559	0.320952	0.608311	0.208995		320	0.183188	0.351822	0.00750835	0.171014	0.0421118	0.0663768	0.691056	0.530083	0.255395	0.247719
330	0.742526	0.75087	0.512029	0.629089	0.368075	0.600518	0.162364		330	0.339938	0.523954	0.00793734	0.337412	0.160455	0.169462	0.648778	0.515176	0.337889	0.217593
340	0.748199	0.76205	0.496977	0.623023	0.362402	0.59853	0.170154		340	0.343685	0.52942	0.0244853	0.330207	0.0488199	0.0825466	0.65971	0.548344	0.320902	0.247649
350	0.737516	0.74882	0.47147	0.620911	0.367723	0.589288	0.166879		350	0.201035	0.387267	0.0250063	0.199814	0.161159	0.159793	0.695031	0.598944	0.303506	0.235227
360	0.737536	0.748447	0.489255	0.627909	0.350932	0.590816	0.170007		360	0.193727	0.40942	0.0253914	0.213002	0.16234	0.161284	0.659379	0.576998	0.300193	0.223709
370	0.784555	0.781366	0.488364	0.637226	0.372029	0.612708	0.181636		370	0.224224	0.408199	0.00931053	0.219524	0.170104	0.162816	0.668323	0.585238	0.305967	0.227048
380	0.764679	0.77617	0.492029	0.626046	0.376315	0.607048	0.173406		380	0.375549	0.621387	0.025875	0.418157	0.170228	0.164161	0.684327	0.64354	0.387903	0.249945
390	0.753499	0.767992	0.505611	0.619855	0.373478	0.604087	0.167567		390	0.375735	0.624907	0.0260597	0.428509	0.047619	0.0640994	0.69764	0.657971	0.365318	0.286439
400	0.766315	0.786605	0.491553	0.611263	0.40795	0.612737	0.166164		400	0.34588	0.592464	0.0262703	0.363416	0.0403313	0.0664596	0.693395	0.644741	0.34662	0.278972
410	0.774845	0.783851	0.49383	0.605487	0.436066	0.618816	0.158728		410	0.38853	0.645176	0.0264844	0.410373	0.0469979	0.0615528	0.689379	0.665735	0.366778	0.288975
420	0.791677	0.803395	0.500207	0.613561	0.429524	0.627673	0.168438		420	0.348675	0.615673	0.015067	0.368261	0.039089	0.066501	0.701097	0.697557	0.35649	0.293711
430	0.801677	0.7947	0.514658	0.617516	0.437184	0.633147	0.163697		430	0.354555	0.624099	0.0151906	0.364348	0.040911	0.067619	0.692153	0.711056	0.358741	0.29509
440	0.799524	0.794783	0.5094	0.596625	0.48234	0.636534	0.152594		440	0.370621	0.644886	0.0157317	0.37441	0.0408903	0.0623602	0.681511	0.71677	0.363398	0.297846
450	0.789379	0.786025	0.523313	0.629027	0.473209	0.64019	0.145939		450	0.36323	0.634306	0.0149484	0.365921	0.0394203	0.0689234	0.683975	0.725217	0.361993	0.297648
460	0.788427	0.788302	0.530932	0.6347	0.495776	0.647627	0.138255		460	0.375445	0.639379	0.0150649	0.361925	0.0545963	0.0686542	0.686128	0.735031	0.367028	0.298099
470	0.780621	0.813188	0.52617	0.606501	0.513292	0.647954	0.141055		470	0.36648	0.63824	0.014712	0.362857	0.053354	0.0677847	0.688571	0.736501	0.366063	0.298934
480	0.782712	0.803106	0.539296	0.606418	0.552381	0.656783	0.126992		480	0.360104	0.646046	0.0150196	0.369006	0.0482195	0.067619	0.69735	0.743727	0.368386	0.303338
490	0.759586	0.783996	0.539213	0.616315	0.512277	0.642277	0.124541		490	0.357143	0.646087	0.0154234	0.379358	0.061677	0.0700621	0.690041	0.752609	0.37155	0.301431
500	0.780331	0.786418	0.534824	0.602153	0.537226	0.64819	0.126345		500	0.359296	0.653623	0.00404843	0.383954	0.0658592	0.0759627	0.699151	0.76499	0.375861	0.306528
510	0.766128	0.782008	0.548654	0.610766	0.528116	0.647135	0.119934		510	0.364845	0.660435	0.00446736	0.382091	0.0648654	0.0765839	0.694596	0.762008	0.376236	0.306142
520	0.770021	0.781884	0.53853	0.599814	0.547143	0.647478	0.119677		520	0.367598	0.680849	0.00473395	0.411056	0.0967288	0.105549	0.701346	0.767143	0.391875	0.302379
530	0.765114	0.787246	0.539317	0.588137	0.523106	0.640584	0.126318		530	0.374555	0.684658	0.00698523	0.408758	0.0991511	0.0941201	0.691553	0.775859	0.391955	0.303796
540	0.767453	0.792133	0.549317	0.60205	0.543478	0.650886	0.120183		540	0.376253	0.696025	0.00468868	0.413582	0.106273	0.112733	0.69646	0.768116	0.396766	0.301606
550	0.755611	0.788323	0.553685	0.597971	0.557371	0.650592	0.112748		550	0.381905	0.692754	0.00438975	0.42234	0.116501	0.108075	0.695901	0.798282	0.402518	0.30584
560	0.759193	0.790062	0.604079	0.652402	0.549089	0.670965	0.10203		560	0.378592	0.699959	0.0167966	0.426936	0.129337	0.118364	0.703023	0.792236	0.408155	0.301359
570	0.730228	0.795238	0.603064	0.650041	0.541553	0.664025	0.100637		570	0.38795	0.70265	0.0170194	0.43499	0.138841	0.124058	0.699503	0.79646	0.412684	0.299901
580	0.748012	0.790807	0.549648	0.57236	0.544244	0.641014	0.118651		580	0.39412	0.701739	0.00715769	0.429089	0.375321	0.333395	0.702298	0.806998	0.468765	0.259257
590	0.757246	0.808778	0.568406	0.577226	0.535424	0.649416	0.12429		590	0.394493	0.715135	0.00777566	0.450083	0.408986	0.340083	0.699193	0.819752	0.479437	0.26038
600	0.751967	0.80648	0.562277	0.5647	0.532857	0.643656	0.125873		600	0.398986	0.706874	0.00780009	0.446418	0.439545	0.373727	0.700994	0.81176	0.485763	0.254587
