# Supplementary material for: Matrix metalloproteinase 1 modulates invasive behavior of tracheal branches during entry into Drosophila flight muscles
Source: eLife. 2019 Oct 2;8:e48857. doi: 10.7554/eLife.48857 (PMC6795481; doi:10.7554/eLife.48857)
Supplement: Supplementary file 1. — Volume, sum of branch length, and total number of branch points and terminal points were extracted from 31 individually marked (MARCM clones) segmented terminal tracheal cells in wild-type pupae (75 hr APF). [file elife-48857-supp1.xlsx]

## Sheet: WT_MARCM_Clones_75hAPF
MARCM clone no.	Volume (µm^3)	Filament length sum (µm)	Branch Points	Terminal Points
WT_1	3045.85	1409.25	80	85
WT_2	4352.85	976.312	40	44
WT_3	4462.23	1339.85	63	71
WT_4	5089.24	1253.98	56	60
WT_5	5402.23	1929.85	85	91
WT_6	1791.61	995.622	24	33
WT_7	1764.35	954.909	51	56
WT_8	2162.71	1387.93	64	78
WT_9	2391.09	1476.24	67	77
WT_10	4756.97	1708.24	84	87
WT_11	3589.71	1845.75	113	140
WT_12	3572	1501.91	73	81
WT_13	2766.81	2205.21	107	128
WT_14	2808.14	1216.79	49	53
WT_15	3994.71	1517.37	101	106
WT_16	5158.79	2282.34	149	162
WT_17	4256.83	2076.37	127	138
WT_18	3479.76	1960.23	102	115
WT_19	5246.61	2214.2	111	122
WT_20	5375.59	2279.87	133	136
WT_21	3819.63	1827.23	83	92
WT_22	3233.32	1545.55	55	58
WT_23	2203.16	1589.46	72	83
WT_24	6505.5	2758.39	127	137
WT_25	4012.72	2590.94	106	120
WT_26	4501.99	2552.29	100	105
WT_27	6356.16	2991.79	131	144
WT_28	2601.61	1575.28	81	86
WT_29	2878.17	1757.36	102	107
WT_30	3379.52	1171.25	57	72
WT_31	2579.28	2128.57	98	109
