# Supplementary material for: Matrix metalloproteinase 1 modulates invasive behavior of tracheal branches during entry into Drosophila flight muscles
Source: eLife. 2019 Oct 2;8:e48857. doi: 10.7554/eLife.48857 (PMC6795481; doi:10.7554/eLife.48857)
Supplement: Supplementary file 2. — Columns include gene identifiers and gene names of selected candidate genes, details about the RNAi lines used to knock down candidate genes, and the results of the screen for genes required for flight ability and tracheal invasion into myotubes. [file elife-48857-supp2.xlsx]

## Sheet: RNAi lines
muscle-specific knock-down of candidate genes using mef2-Gal4
target gene annotation symbol	target gene name	RNAi collection	transformant_ID/Bloomington stock number	construct_ID/hairpin_ID	flight ability	tracheal IFM invasion defect	remarks	selection of candidate gene
CG10473	Acinus	TRiP	Bloomington stock 53676	SH06215.N	<20% flightless	Not evaluated		flightless phenotype, but no apparent defect in muscle development (Schnorrer et al. 2010)
CG8978	Actin-related protein 2/3 complex, subunit 1	VDRC	TransID 42172	14085	100% flightless	No
CG12276	Aos	VDRC	TransID 47256	16818	40-60% flightless	No
CG15010	archipelago	TRiP	Bloomington stock 34802	SH00105.N	<20% flightless	Not evaluated
CG11513	Armitage	TRiP	Bloomington stock 34789	SH00116.N	100% flightless	No
CG7508	atonal	TRiP	Bloomington stock 34929	SH01837.N	<20% flightless	Not evaluated
CG12878	Barentsz	TRiP	Bloomington stock 58353	SH06384.N	<20% flightless	Not evaluated
CG17252	BCL7-like	TRiP	Bloomington stock 35714	SH01088.VP	<20% flightless	Not evaluated
CG3469	Beta subunit of type I geranylgeranyl transferase	TRiP	Bloomington stock 34687	SH02027.N	<20% flightless	Not evaluated
CG11967	beta-CA	VDRC	TransID 38612	7443	40-60% flightless	Not evaluated
CG8734	beta3GalTII	VDRC	TransID 7949	1876	20-40% flightless	No
CG1762	betaInt	VDRC	TransID 40895	2503	20-40% flightless	Not evaluated
CG1762	betaInt	VDRC	TransID 42235	14392	100% flightless	No
CG3612	blw	VDRC	TransID 34663	11030	embryonic/larval lethal	Not evaluated
CG14956	BtbVII	VDRC	TransID 3254	1701	100% flightless	No
CG31009	Cad99C	TRiP	Bloomington stock 35037	SH02224.N	<20% flightless	No
CG31009	Cadherin 99C	TRiP	Bloomington stock 35037	SH02224.N	<20% flightless	Not evaluated
CG11958	Calnexin 99A	TRiP	Bloomington stock 41911	SH03094.N	<20% flightless	Not evaluated
CG4379	cAMP-dependent protein kinase 1	TRiP	Bloomington stock 57743	SH07952.N	100% flightless	No
CG6871	Catalase	TRiP	Bloomington stock 34020	SH00944.N	<20% flightless	Not evaluated
CG2360	Ccp84Aa	VDRC	TransID 49694	17628	<20% flightless	Not evaluated
CG1878	cec	VDRC	TransID 9718	3967	100% flightless	No
CG6742	Cen1ba	VDRC	TransID 27738	12023	80-100% flightless	No
CG6437	ceramide glucosyltransferase	VDRC	TransID 44912	2142	80-100% flightless	No
CG10063	CG10063	VDRC	TransID 104910	112035	late stage pupal lethal
CG10063	CG10063	VDRC	TransID 37242	2343	100% flightless	No
CG10268	CG10268	TRiP	Bloomington stock 50955	SH006-B06	<20% flightless	Not evaluated
CG10671	CG10671	TRiP	Bloomington stock 57431	SH07625.N	<20% flightless	Not evaluated
CG10680	CG10680	VDRC	TransID 26758	12421	80-100% flightless	No
CG10999	CG10999	VDRC	TransID 16171	7165	100% flightless	No
CG11009	CG11009	TRiP	Bloomington stock 34603	SH00764.N	<20% flightless	No
CG11529	CG11529	TRiP	Bloomington stock 51469	SH04341.N	<20% flightless	Not evaluated
CG11781	CG11781	VDRC	TransID 100613	108686	late pupal lethal with few escapers	No
CG12115	CG12115	TRiP	Bloomington stock 42003	SH05794.N	embryonic/larval lethal	Not evaluated
CG12173	CG12173	TRiP	Bloomington stock 57180	SH07190.N	<20% flightless	Not evaluated
CG12822	CG12822	VDRC	TransID 32029	7839	<20% flightless	Not evaluated
CG13213	CG13213	VDRC	TransID 43002	7963	20-40% flightless	No
CG13365	CG13365	TRiP	Bloomington stock 42951	SH05811.N	<20% flightless	Not evaluated
CG13506	CG13506	VDRC	TransID 14127	5904	40-60% flightless	No
CG13510	CG13510	VDRC	TransID 28434	12829	100% flightless	No
CG13599	CG13599	VDRC	TransID 18250	7650	100% flightless	No
CG13865	CG13865	VDRC	TransID 17721	8140	100% flightless	No
CG13994	CG13994	VDRC	TransID 31791	7607	60-80% flightless	No
CG14015	CG14015	VDRC	TransID 45891	915	80-100% flightless	No
CG14103	CG14103	VDRC	TransID 8428	2736	80-100% flightless	No
CG14480	CG14480	VDRC	TransID 106633	107415	100% flightless	No
CG14543	CG14543	VDRC	TransID 4564	1580	20-40% flightless	No
CG14714	CG14714	TRiP	Bloomington stock 52997	SH022-B09	<20% flightless	Not evaluated
CG15824	CG15824	TRiP	Bloomington stock 57292	SH012-B12	40-60% flightless	No
CG1677	CG1677	TRiP	Bloomington stock 55355	SH06224.N	100% flightless	No
CG16786	CG16786	VDRC	TransID 15240	5954	40-60% flightless	No
CG17329	CG17329	VDRC	TransID 19171	8793	20-40% flightless	No
CG17636	CG17636	VDRC	TransID 8675	3720	20-40% flightless	No
CG1869	CG1869	VDRC	TransID 42877	2270	80-100% flightless	No
CG30259	CG30259	TRiP	Bloomington stock 42856	SH05887.N	<20% flightless	Not evaluated
CG30291	CG30291	VDRC	TransID 21120	10038	60-80% flightless	No
CG3114	CG3114	VDRC	TransID 4559	1438	80-100% flightless	No
CG31347	CG31347	TRiP	TransID 38939	10233	100% flightless	No
CG31788	CG31788	VDRC	TransID 39044	13162	100% flightless	No
CG31920	CG31920	VDRC	TransID 25914	10409	60-80% flightless	No
CG32189	CG32189	VDRC	TransID 109745	115630	<20% flightless	Not evaluated
CG32243	CG32243	VDRC	TransID 34471	10832	80-100% flightless	No
CG32694	CG32694	TRiP	Bloomington stock 41975	SH04442.N	<20% flightless	Not evaluated
CG33138	CG33138	TRiP	Bloomington stock 40860	SH03230.N	<20% flightless	Not evaluated
CG33169	CG33169	VDRC	TransID 30643	4627	100% flightless	No	Severe myofibrillogenesis defect with missing myofibrils
CG33649	CG33649	VDRC	TransID 49765	17669	60-80% flightless	No
CG33970	CG33970	VDRC	TransID 38661	7619	100% flightless	No
CG33993	CG33993	VDRC	TransID 40702	13466	40-60% flightless	No
CG34372	CG34372	TRiP	Bloomington stock 51472	SH05285.N	<20% flightless	Not evaluated
CG34386	CG34386	VDRC	TransID 17674	8349	40-60% flightless	No
CG3530	CG3530	TRiP	Bloomington stock 38340	SH03890.N	40-60% flightless	No
CG3542	CG3542	TRiP	Bloomington stock 33711	SH00844.N	<20% flightless	Not evaluated
CG3961	CG3961	TRiP	Bloomington stock 57568	SH07627.N	100% flightless	No
CG4365	CG4365	TRiP	Bloomington stock 53290	SH05580.N	embryonic/larval lethal	Not evaluated
CG4407	CG4407	TRiP	Bloomington stock 44055	SH06258.N	100% flightless	No
CG4440	CG4440	VDRC	TransID 12811	4774	20-40% flightless	No
CG4775	CG4775	VDRC	TransID 42499	481	100% flightless	No
CG4949	CG4949	VDRC	TransID 21977	11483	<20% flightless	Not evaluated
CG5412	CG5412	VDRC	TransID 27413	11642	100% flightless	No
CG5955	CG5955	VDRC	TransID 15838	5538	100% flightless	No
CG6058	CG6058	VDRC	TransID 47668	17138	40-60% flightless	Not evaluated
CG6125	CG6125	VDRC	TransID 45090	3001	100% flightless	No
CG6196	CG6196	TRiP	Bloomington stock 51393	SH008-A07	100% flightless	No
CG6459	CG6459	TRiP	Bloomington stock 34585	SH01766.N	<20% flightless	Not evaluated
CG6583	CG6583	VDRC	TransID 44881	1099	60-80% flightless	No
CG6659	CG6659	VDRC	TransID 8038	3428	100% flightless	No
CG6950	CG6950	VDRC	TransID 22321	12085	80-100% flightless	No	DLMs show variable thickness along myotube length
CG7271	CG7271	VDRC	TransID 22559	12190	embryonic/larval lethal	No
CG8005	CG8005	TRiP	Bloomington stock 40921	SH02232.N	<20% flightless	Not evaluated
CG8321	CG8321	VDRC	TransID 8765	3776	80-100% flightless	No
CG8629	CG8629	VDRC	TransID 39154	15187	<20% flightless	Not evaluated
CG8635	CG8635	TRiP	Bloomington stock 57025	SH06401.N	100% flightless	No
CG8664	CG8664	VDRC	TransID 47568	3411	100% flightless	No
CG8746	CG8746	TRiP	Bloomington stock 44567	SH06308.N	20-40% flightless	Not evaluated
CG8818	CG8818	VDRC	TransID 28957	14037	<20% flightless	No
CG9010	CG9010	VDRC	TransID 40728	14094	80-100% flightless	No
CG9065	CG9065	TRiP	Bloomington stock 42595	SH05779.N	40-60% flightless	No
CG9171	CG9171	VDRC	TransID 104818	111446	<20% flightless	Not evaluated
CG9346	CG9346	TRiP	Bloomington stock 56898	SH06688.N	<20% flightless	Not evaluated
CG9427	CG9427	VDRC	TransID 15374	4787	20-40% flightless	No
CG9702	CG9702	VDRC	TransID 6859	3131	100% flightless	No
CG9760	CG9760	VDRC	TransID 48349	17259	20-40% flightless	Not evaluated
CG9815	CG9815	VDRC	TransID 102781	112426	<20% flightless	Not evaluated
CG9876	CG9876	TRiP	Bloomington stock 50655	SH05129.N	<20% flightless	Not evaluated
CG9987	CG9987	VDRC	TransID 36198	14336	<20% flightless	Not evaluated
CG3937	cheerio	TRiP	Bloomington stock 35755	SH02153.N	<20% flightless	Not evaluated
CG4236	Chromatin assembly factor 1 subunit	TRiP	Bloomington stock 34069	SH00136.N	late stage pupal lethal	Not evaluated
CG7698	Cleavage and polyadenylation specificity factor 73	TRiP	Bloomington stock 55696	SH06422.N	embryonic/larval lethal	Not evaluated
CG17100	clockwork orange	TRiP	Bloomington stock 36756	SH02285.N	<20% flightless	Not evaluated
CG9613	Coenzyme Q biosynthesis protein 2	TRiP	Bloomington stock 53276	SH05589.N	pupal lethal	No
CG7598	Complex I intermediate-associated protein, 30 kDa	TRiP	Bloomington stock 55660	SH06176.N	<20% flightless	Not evaluated
CG32490	complexin	TRiP	Bloomington stock 42017	SH02859.N	100% flightless	No
CG6556	connector enhancer of ksr	TRiP	Bloomington stock 33366	SH00306.N	late stage pupal lethal	Not evaluated
CG9446	coro	TRiP	Bloomington stock 40841	SH03110.N	embryonic/larval lethal	Not evaluated
CG1587	Crk	TRiP	Bloomington stock 55277	SH06656.N	late stage pupal lethal	Not evaluated
CG6395	Cysteine string protein	TRiP	Bloomington stock 33645	SH00057.N	<20% flightless	Not evaluated
CG16757	d-spinophilin	VDRC	TransID 19658	9198	100% flightless	No	severe myofibrillogenesis defect
CG17941	dachsous	TRiP	Bloomington stock 32964	TR01599P.1	<20% flightless	Not evaluated
CG1939	Dephospho-CoA kinase	TRiP	Bloomington stock 57529	SH07392.N	<20% flightless	Not evaluated
CG10908	DER-1	VDRC	TransID 44210	818	<20% flightless	Not evaluated
CG5729	Dgp-1	VDRC	TransID 27492	11749	80-100% flightless	No
CG5893	Dichaete	TRiP	Bloomington stock 34672	SH01845.N	<20% flightless	Not evaluated
CG3576	Dlag1	VDRC	TransID 33896	15550	100% flightless	No
CG6113	dlip4	VDRC	TransID 31022	5503	100% flightless	No
CG4371	DmGST26	VDRC	TransID 40508	11295	100% flightless	No
CG3776	DmP29	VDRC	TransID 38270	6616	80-100% flightless	No
CG3265	Eb1	TRiP	Bloomington stock 36680	SH02695.N	100% flightless	No
CG10579	Eip63E	TRiP	Bloomington stock 34075	SH00784.N	<20% flightless	No
CG11887	Elongator complex protein 2	TRiP	Bloomington stock 57580	SH07473.N	40-60% flightless	No
CG3758	Escargot	TRiP	Bloomington stock 34063	SH00051.N	<20% flightless	Not evaluated
CG17716	Faint Sausage	VDRC	TransID 102073	110612	late stage pupal lethal	Not evaluated
CG17716		VDRC	TransID 42236	14405	20-40% flightless
CG17716		VDRC	TransID 42237	14405	80-100% flightless	No
CG17269	Fancd2	TRiP	Bloomington stock 53329	SH05609.N	<20% flightless	Not evaluated
CG2098	ferrochelatase	TRiP	Bloomington stock 55146	SH05446.N	100% flightless	No
CG31774	fred	TRiP	Bloomington stock 42621	SH04802.N	<20% flightless	No
CG2707	fs(1)ya	VDRC	TransID 109007	110153	20-40% flightless	Not evaluated
CG4422	Gdi	TRiP	Bloomington stock 36603	SH02369.N2	<20% flightless	No
CG3388	Gooseberry	TRiP	Bloomington stock 44548	SH05148.N	<20% flightless	Not evaluated
CG31622	Gr39a	VDRC	TransID 8686	3724	40-60% flightless	No
CG10272	Grappa	TRiP	Bloomington stock 42556	SH03155.N	100% flightless	No
CG6964	Grunge	TRiP	Bloomington stock 32961	SH00692.N	100% flightless	No
CG5224	GstE11	VDRC	TransID 100175	105158	<20% flightless	Not evaluated
CG17035	GXIVsPLA2	TRiP	Bloomington stock 33961	SH00370.N	pupal lethal rather early	No
CG18144	Hand	VDRC	TransID 23306	13373	not determined	No
CG2031	Hpr1	VDRC	TransID 20783	9706	100% flightless	No
CG6603	Hsc70Cb	TRiP	Bloomington stock 33742	SH01695.N	<20% flightless	Not evaluated
CG9484	Hyperplastic discs	TRiP	Bloomington stock 32352	SH00388.N	L3 larval lethal	Not evaluated
CG7176	Isocitrate dehydrogenase	TRiP	Bloomington stock 41708	SH04690.N	<20% flightless	Not evaluated
CG43162	jvl	VDRC	TransID 108229	104198	<20% flightless	Not evaluated
CG10922	La autoantigen-like	VDRC	TransID 2989	1476	100% flightless	No
CG5738	lolal	VDRC	TransID 102076	110630	not determined	No
CG8798	Lon protease	TRiP	Bloomington stock 34586	SH01768.N	late stage pupal lethal
CG9057	Lsd-2	TRiP	Bloomington stock 34617	SH00954.N	<20% flightless	No
CG33106	mask	TRiP	Bloomington stock 34571	SH01715.N	100% flightless	No
CG1057	Mediator complex subunit 31	TRiP	Bloomington stock 34574	SH01720.N	late stage pupal lethal	No
CG17084	Methuselah-like 9	TRiP	Bloomington stock 51695	SH04312.N	<20% flightless	Not evaluated
CG7549	Mind the gap	VDRC	TransID 28059	12270	<20% flightless	No
CG10601	Mirror	TRiP	Bloomington stock 31907	TR01093P.1	20-40% flightless	Not evaluated
CG6851	Mitochondrial carrier homolog 1	TRiP	Bloomington stock 38986	SH04079.N	embryonic/larval lethal	Not evaluated
CG2109	mitochondrial ribosomal protein L44	VDRC	TransID 45002	5585	80-100% flightless	No
CG11926	Mon1	VDRC	TransID 44116	7432	<20% flightless	Not evaluated
CG7003	Msh6	VDRC	TransID 108076	100042	<20% flightless	Not evaluated
CG7709	Mucin 91C	TRiP	Bloomington stock 53018	SH022-G10	<20% flightless	Not evaluated
CG33715	Muscle-specific protein 300	TRiP	Bloomington stock 32848	SH00438.N	20-40% flightless	Not evaluated
CG7437	Mushroom-body expressed	TRiP	Bloomington stock 55913	SH06419.N	100% flightless	No
CG7438	Myosin 31DF	TRiP	Bloomington stock 33971	SH00444.N	<20% flightless	Not evaluated
CG3936	N	TRiP	Bloomington stock 35213	SH00002.N2	pupal lethal	Not evaluated
CG9938	Ndc80	TRiP	Bloomington stock 38260	SH02774.N	embryonic/larval lethal	Not evaluated
CG32635	Neuropilin and tolloid-like	VDRC	TransID 17302	7810	80-100% flightless	Not evaluated
CG6449	Ninjurin A	TRiP	Bloomington stock 50632	SH04144.N	<20% flightless	Not evaluated
CG33554	Nipped-A	TRiP	Bloomington stock 35595	SH00606.N	<20% flightless	No
CG3856	Oamb	VDRC	TransID 106511	111456	<20% flightless	Not evaluated
CG42244	Octopamine beta3 receptor	VDRC	TransID 6100	2952	100% flightless	No
CG5427	Organic anion transporting polypeptide 33Ea	TRiP	Bloomington stock 57862		embryonic/larval pupal lethal	Not evaluated
CG14895	Pak3	TRiP	Bloomington stock 42664	SH04994.N	20-40% flightless	Not evaluated
CG1800	partner of drosha	TRiP	Bloomington stock 33972	SH00462.N	20-40% flightless	Not evaluated
CG4001	Phosphofructokinase	TRiP	Bloomington stock 34336	SH01908.N	100% flightless	No
CG8546	pickpocket	VDRC	TransID 5110	2350	80-100% flightless	No
CG4710	Pino	VDRC	TransID 102281	111419	<20% flightless	Not evaluated
CG2890	Protein phosphatase 4 regulatory subunit 2-related protein	TRiP	Bloomington stock 42015	SH05777.N	<20% flightless	Not evaluated
CG7752	putzig	TRiP	Bloomington stock 57793	SH07825.N	<20% flightless	Not evaluated
CG12229	pyruvate kinase	VDRC	TransID 31704	7538	<20% flightless	Not evaluated
CG9100	Rab30	VDRC	TransID 110230	108713	20-40% flightless	Not evaluated
CG9100	Rab30	VDRC	TransID 27002	14116	100% flightless	No
CG12437	raw	VDRC	TransID 24532	7727	not determined	No
CG3862	RCC GEF-related protein	VDRC	TransID 34722	11093	100% flightless	No
CG8605	rint1	VDRC	TransID 29436	14862	100% flightless	No
CG1058	Ripped pocket	TRiP	Bloomington stock 39053	SH03935.N	20-40% flightless	Not evaluated
CG10279	Rm62	TRiP	Bloomington stock 34829	SH00523.N	late stage pupal lethal	Not evaluated
CG7471	Rpd3	TRiP	Bloomington stock 34846	SH00525.N	40-60% flightless	No
CG6464	Salm	VDRC	TransID 101052	106735	100% flightless	YES
CG2507	sas	VDRC	TransID 100901	106177	80-100% flightless	No
CG8266	Sec31	TRiP	Bloomington stock 32878	SH00754.N	80-100% flightless	No
CG34343	Sickie	TRiP	Bloomington stock 54037	SH016-D11	100% flightless	No
CG5451	SMU1 ortholog	TRiP	Bloomington stock 33739	SH01685.N	60-80% flightless	No
CG9809	Spargel	VDRC	TransID 103355	100201	late stage pupal lethal	Not evaluated
CG9809	Spargel	TRiP	Bloomington stock 33914	SH01032.N	<20% flightless	Not evaluated
CG16705	Spatzle-Processing Enzyme	TRiP	Bloomington stock 33926	SH00690.N	<20% flightless	Not evaluated
CG31267	SPH146	VDRC	TransID 13820	5716	40-60% flightless	No
CG18497	Split ends	TRiP	Bloomington stock 33398	SH00573.N	<20% flightless	Not evaluated
CG2827	Tal	TRiP	Bloomington stock 51709	SH05442.N	<20% flightless	No
CG32632	Tango13	VDRC	TransID 102756	112354	not determined	No
CG6889	Tara	VDRC	TransID 34362	10757	60-80% flightless	No
CG4216	terminus	TRiP	Bloomington stock 42921	SH05913.N	<20% flightless	Not evaluated
CG4581	Thiolase	TRiP	Bloomington stock 34546	SH00737.Nb	<20% flightless	Not evaluated
CG1274	Thioredoxin peroxidase 2	TRiP	Bloomington stock 56043	SH06934.N	80-100% flightless	No
CG3431	Ubiquitin carboxy-terminal hydrolase L5 ortholog	TRiP	Bloomington stock 35433	SH01333.N2	<20% flightless	Not evaluated
CG3431	Uch-L3	VDRC	TransID 103481	105684	<20% flightless	Not evaluated
CG3431	Uch-L3	TRiP	Bloomington stock 35433	SH01333.N2	40-60% flightless	No
CG4380	Ultraspiracle	TRiP	Bloomington stock 36729	SH02653.N	<20% flightless	Not evaluated
CG33519	Unc-89	TRiP	Bloomington stock 34000	SH00606.N	<20% flightless	No
CG10491	vein	TRiP	Bloomington stock 56950	SH06750.N	embryonic/larval lethal	Not evaluated
CG3830	Vestgial	VDRC	TransID 16896	1558	80-100% flightless	No
CG9048	vm26Aa	VDRC	TransID 101812	109744	not determined	No
CG2985	Yp1	VDRC	TransID 13343	5003	<20% flightless	Not evaluated
CG9764	yrt	TRiP	Bloomington stock 36118	SH02080.N	pupal lethal	Not evaluated
CG33484	zormin	TRiP	Bloomington stock 34039	SH00618.N	<20% flightless	No
CG45051	sima	VDRC	TransID 106187	102226	not determined	No
CG44015	fatiga	VDRC	TransID 103382	100344	not determined	No
tracheal-specific knock-down of candidate genes using the btl-Gal4 driver
CG4353	hemipterous	VDRC	TransID 109277	116295	not evaluated	No		GO:0022617 extracellular matrix disassembly
CG4859	Matrix metalloproteinase 1	TRiP	Bloomington Stock 31489	TR00824A.1	20-40% flightless	YES
CG4859	Matrix metalloproteinase 1	Uhlirova and Bohmann (2006)			20-40% flightless	YES
CG1794	Matrix metalloproteinase 2	TRiP	Bloomington Stock 61309	SH057-A02	lethal	Not evaluated
CG1794	Matrix metalloproteinase 2	Uhlirova and Bohmann (2006)			lethal	Not evaluated
CG9749	Abelson interacting protein	VDRC	TransID 36142	14302	not evaluated	No		GO:0008305 integrin complex and GO:0033627 cell adhesion mediated by integrin
CG9749	Abelson interacting protein	NIG Japan	9749R-3		not evaluated	No
CG9749	Abelson interacting protein	Bogdan et al. 2005			not evaluated	No
CG8978	Actin-related protein 2/ complex, subunit 1	VDRC	TransID 42171	14085	embryonic/larval lethal	Not evaluated
CG8978	Actin-related protein 2/ complex, subunit 1	VDRC	TransID 100573	108277	embryonic/larval lethal	Not evaluated
CG5972	Actin-related protein 2/3 complex, subunit 4	NIG Japan	5972R-1		embryonic/larval lethal	Not evaluated
CG5972	Actin-related protein 2/3 complex, subunit 4	NIG Japan	5972R-3		embryonic/larval lethal	Not evaluated
CG5837	HEM-protein	VDRC	TransID 22207	22207	not evaluated	YES
CG4445	Polypeptide GalNActransferase 3	VDRC	TransID 46712	1845	not evaluated	No
CG42612	Pollux	VDRC	TransID 106969	4484	not evaluated	YES
CG42612	Pollux	VDRC	TransID 109165		not evaluated	No
CG6831	Rhea	NIG Japan	6831R-2		not evaluated	No
CG4636	SCAR	NIG Japan	4636R-1		not evaluated	YES
CG8095	scab	VDRC	TransID 100949	106326	not evaluated	No
CG8095	scab	TRiP	Bloomington Stock 27545	TR02300P.1	not evaluated	No
CG4931	Specifically Rac1-associated protein 1	NIG Japan	4931R-2		not evaluated	YES
CG4931	Specifically Rac1-associated protein 1	TRiP	Bloomington Stock 38294	SH02700.N	not evaluated	YES
CG11527	Tiggrin	VDRC	TransID 100036		not evaluated	No
CG11326	Thrombospondin	TRiP	Bloomington Stock 29399	TR00779P.1	not evaluated	No
CG11326	Thrombospondin	TRiP	Bloomington Stock 34661	SH01791.N	not evaluated	No
CG11326	Thrombospondin	TRiP	Bloomington Stock 44116	SH05005.N	not evaluated	No
CG5441	taxi	VDRC	TransID 102831	105148	not evaluated	No
CG42396	wech	VDRC	TransID 41623	9167	not evaluated	No
CG9623	Inflated	NIG Japan	9623R-2		not evaluated	No
CG9623	Inflated	VDRC	TransID 5600	1175	not evaluated	No
CG16827	Integrin alphaPS4 subunit	NIG Japan	16827R-3		not evaluated	No
CG16827	Integrin alphaPS4 subunit	TRiP	Bloomington Stock 28535	TR02821P.1	not evaluated	No
CG5372	Integrin alphaPS5 subunit	NIG Japan	5372R-2		not evaluated	No
CG5372	Integrin alphaPS5 subunit	VDRC	TransID 6646	2181	not evaluated	No
CG1762	Integrin betanu subunit	NIG Japan	1762R-1		not evaluated	No
CG1771	Multiple edematous wings	TRiP	Bloomington Stock 27543	TR02298P.1	not evaluated	No
CG1771	Multiple edematous wings	TRiP	Bloomington Stock 44553	SH04936.N	not evaluated	No
CG4768	Muscle-specific protein 300kDa	TRiP	Bloomington Stock 32848	SH00438.N	not evaluated	No
CG4768	Muscle-specific protein 300kDa	TRiP	Bloomington Stock 32377	SH00648.N	not evaluated	No
CG1560	myospheroid	NIG Japan	1560R-1		pupal lethal	Not evaluated
CG1560	myospheroid	NIG Japan	1560R-2		pupal lethal	Not evaluated
CG1560	myospheroid	VDRC	TransID 29619	15002	pupal lethal	Not evaluated
